# Supplementary material for: Novel metabolic subtypes in IDH-mutant gliomas: implications for prognosis and therapy
Source: BMC Cancer. 2025 Apr 30;25:815. doi: 10.1186/s12885-025-14176-y (PMC12044917; doi:10.1186/s12885-025-14176-y)
Supplement: Supplementary file 12 — Supplementary Material 12. Table S1. All metabolic gene symbols. [file 12885_2025_14176_MOESM12_ESM.xlsx]

## Sheet: Description
Supplementary Table 1. Human Metabolic Enzymes and Transporters
Gene Name	Official Full Name provided by Human Gene Nomenclature Committee
Gene Symbol	Official Symbol provided by Human Gene Nomenclature Committee
Entrez Gene ID	Gene ID Number provided by Entrez Gene (NCBI)
Classification	Broad class or pathway classification based on known or predicted gene function

## Sheet: All metabolic genes
Gene Symbol	Entrez Gene ID	Classification	Gene Name
ABCA1	19	ABC Transporter	ATP-binding cassette, sub-family A (ABC1), member 1
ABCA10	10349	ABC Transporter	ATP-binding cassette, sub-family A (ABC1), member 10
ABCA12	26154	ABC Transporter	ATP-binding cassette, sub-family A (ABC1), member 12
ABCA13	154664	ABC Transporter	ATP-binding cassette, sub-family A (ABC1), member 13
ABCA2	20	ABC Transporter	ATP-binding cassette, sub-family A (ABC1), member 2
ABCA3	21	ABC Transporter	ATP-binding cassette, sub-family A (ABC1), member 3
ABCA4	24	ABC Transporter	ATP-binding cassette, sub-family A (ABC1), member 4
ABCA5	23461	ABC Transporter	ATP-binding cassette, sub-family A (ABC1), member 5
ABCA6	23460	ABC Transporter	ATP-binding cassette, sub-family A (ABC1), member 6
ABCA7	10347	ABC Transporter	ATP-binding cassette, sub-family A (ABC1), member 7
ABCA8	10351	ABC Transporter	ATP-binding cassette, sub-family A (ABC1), member 8
ABCA9	10350	ABC Transporter	ATP-binding cassette, sub-family A (ABC1), member 9
ABCB1	5243	ABC Transporter	ATP-binding cassette, sub-family B (MDR/TAP), member 1
ABCB10	23456	ABC Transporter	ATP-binding cassette, sub-family B (MDR/TAP), member 10
ABCB11	8647	ABC Transporter	ATP-binding cassette, sub-family B (MDR/TAP), member 11
ABCB4	5244	ABC Transporter	ATP-binding cassette, sub-family B (MDR/TAP), member 4
ABCB5	340273	ABC Transporter	ATP-binding cassette, sub-family B (MDR/TAP), member 5
ABCB6	10058	ABC Transporter	ATP-binding cassette, sub-family B (MDR/TAP), member 6
ABCB7	22	ABC Transporter	ATP-binding cassette, sub-family B (MDR/TAP), member 7
ABCB8	11194	ABC Transporter	ATP-binding cassette, sub-family B (MDR/TAP), member 8
ABCB9	23457	ABC Transporter	ATP-binding cassette, sub-family B (MDR/TAP), member 9
ABCC1	4363	ABC Transporter	ATP-binding cassette, sub-family C (CFTR/MRP), member 1
ABCC10	89845	ABC Transporter	ATP-binding cassette, sub-family C (CFTR/MRP), member 10
ABCC11	85320	ABC Transporter	ATP-binding cassette, sub-family C (CFTR/MRP), member 11
ABCC12	94160	ABC Transporter	ATP-binding cassette, sub-family C (CFTR/MRP), member 12
ABCC13	150000	ABC Transporter	ATP-binding cassette, sub-family C (CFTR/MRP), member 13
ABCC2	1244	ABC Transporter	ATP-binding cassette, sub-family C (CFTR/MRP), member 2
ABCC3	8714	ABC Transporter	ATP-binding cassette, sub-family C (CFTR/MRP), member 3
ABCC4	10257	ABC Transporter	ATP-binding cassette, sub-family C (CFTR/MRP), member 4
ABCC5	10057	ABC Transporter	ATP-binding cassette, sub-family C (CFTR/MRP), member 5
ABCC6	368	ABC Transporter	ATP-binding cassette, sub-family C (CFTR/MRP), member 6
ABCC8	6833	ABC Transporter	ATP-binding cassette, sub-family C (CFTR/MRP), member 8
ABCC9	10060	ABC Transporter	ATP-binding cassette, sub-family C (CFTR/MRP), member 9
ABCD1	215	ABC Transporter	ATP-binding cassette, sub-family D (ALD), member 1
ABCD2	225	ABC Transporter	ATP-binding cassette, sub-family D (ALD), member 2
ABCD3	5825	ABC Transporter	ATP-binding cassette, sub-family D (ALD), member 3
ABCD4	5826	ABC Transporter	ATP-binding cassette, sub-family D (ALD), member 4
ABCE1	6059	ABC Transporter	ATP-binding cassette, sub-family E (OABP), member 1
ABCF1	23	ABC Transporter	ATP-binding cassette, sub-family F (GCN20), member 1
ABCF2	10061	ABC Transporter	ATP-binding cassette, sub-family F (GCN20), member 2
ABCF3	55324	ABC Transporter	ATP-binding cassette, sub-family F (GCN20), member 3
ABCG1	9619	ABC Transporter	ATP-binding cassette, sub-family G (WHITE), member 1
ABCG2	9429	ABC Transporter	ATP-binding cassette, sub-family G (WHITE), member 2
ABCG4	64137	ABC Transporter	ATP-binding cassette, sub-family G (WHITE), member 4
ABCG5	64240	ABC Transporter	ATP-binding cassette, sub-family G (WHITE), member 5 (sterolin 1)
ABCG8	64241	ABC Transporter	ATP-binding cassette, sub-family G (WHITE), member 8 (sterolin 2)
AADAT	51166	Amino Acid	aminoadipate aminotransferase
ACY1	95	Amino Acid	Aminoacylase 1
ACY1L	96	Amino Acid	Aminoacylase 1-like
ACY3	91703	Amino Acid	aspartoacylase (aminocyclase) 3
ADC	113451	Amino Acid	arginine decarboxylase
ADI1	55256	Amino Acid	acireductone dioxygenase 1
AGPS	8540	Amino Acid	alkylglycerone phosphate synthase
AGXT	189	Amino Acid	alanine-glyoxylate aminotransferase
AGXT2	64902	Amino Acid	alanine-glyoxylate aminotransferase 2
AGXT2L1	64850	Amino Acid	alanine-glyoxylate aminotransferase 2-like 1
AGXT2L2	85007	Amino Acid	alanine-glyoxylate aminotransferase 2-like 2
ASNS	440	Amino Acid	Asparagine synthetase
ASNSD1	54529	Amino Acid	asparagine synthetase domain containing 1
ASPA	443	Amino Acid	aspartoacylase (Canavan disease)
ASPG	374569	Amino Acid	asparaginase homolog (S. cerevisiae)
ASRGL1	80150	Amino Acid	asparaginase like 1
CCBL1	883	Amino Acid	cysteine conjugate-beta lyase; cytoplasmic (glutamine transaminase K, kyneurenine aminotransferase)
CCBL2	56267	Amino Acid	cysteine conjugate-beta lyase 2
CRYM	1428	Amino Acid	crystallin, mu
DAO	1610	Amino Acid	D-amino-acid oxidase
DDO	8528	Amino Acid	D-aspartate oxidase
GCAT	23464	Amino Acid	glycine C-acetyltransferase (2-amino-3-ketobutyrate coenzyme A ligase)
GCDH	2639	Amino Acid	glutaryl-Coenzyme A dehydrogenase
GPT	2875	Amino Acid	glutamic-pyruvate transaminase (alanine aminotransferase)
GPT2	84706	Amino Acid	glutamic pyruvate transaminase (alanine aminotransferase) 2
ILVBL	10994	Amino Acid	ilvB (bacterial acetolactate synthase)-like
LGSN	51557	Amino Acid	lens protein with glutamine synthetase domain
PCBD1	5092	Amino Acid	pterin-4 alpha-carbinolamine dehydratase/dimerization cofactor of hepatocyte nuclear factor 1 alpha
PCBD2	84105	Amino Acid	pterin-4 alpha-carbinolamine dehydratase/dimerization cofactor of hepatocyte nuclear factor 1 alpha (TCF1) 2
SCCPDH	51097	Amino Acid	saccharopine dehydrogenase (putative)
SCLY	51540	Amino Acid	selenocysteine lyase
SDS	10993	Amino Acid	serine dehydratase
SDSL	113675	Amino Acid	serine dehydratase-like
SEPHS1	22929	Amino Acid	selenophosphate synthetase 1
SEPHS2	22928	Amino Acid	selenophosphate synthetase 2
THNSL1	79896	Amino Acid	threonine synthase-like 1 (S. cerevisiae)
THNSL2	55258	Amino Acid	threonine synthase-like 2 (S. cerevisiae)
TMLHE	55217	Amino Acid	trimethyllysine hydroxylase, epsilon
CHI3L1	1116	Aminosugar	chitinase 3-like 1 (cartilage glycoprotein-39)
CHI3L2	1117	Aminosugar	chitinase 3-like 2
CHIA	27159	Aminosugar	chitinase, acidic
CHID1	66005	Aminosugar	chitinase domain containing 1
CHIT1	1118	Aminosugar	chitinase 1
CMAS	55907	Aminosugar	Cytidine monophosphate N-acetylneuraminic acid synthetase
GFPT1	2673	Aminosugar	glutamine-fructose-6-phosphate transaminase 1
GFPT2	9945	Aminosugar	glutamine-fructose-6-phosphate transaminase 2
GNE	10020	Aminosugar	glucosamine (UDP-N-acetyl)-2-epimerase/N-acetylmannosamine kinase
GNPDA1	10007	Aminosugar	glucosamine-6-phosphate deaminase 1
GNPDA2	132789	Aminosugar	glucosamine-6-phosphate deaminase 2
GNPNAT1	64841	Aminosugar	glucosamine-phosphate N-acetyltransferase 1
GNPTAB	79158	Aminosugar	N-acetylglucosamine-1-phosphate transferase, alpha and beta subunits
GNPTG	84572	Aminosugar	N-acetylglucosamine-1-phosphate transferase, gamma subunit
NAGK	55577	Aminosugar	N-acetylglucosamine kinase
NANP	140838	Aminosugar	N-acetylneuraminic acid phosphatase
NANS	54187	Aminosugar	N-acetylneuraminic acid synthase (sialic acid synthase)
NPL	80896	Aminosugar	N-acetylneuraminate pyruvate lyase (dihydrodipicolinate synthase)
PGM3	5238	Aminosugar	phosphoglucomutase 3
RENBP	5973	Aminosugar	renin binding protein
UAP1	6675	Aminosugar	UDP-N-acteylglucosamine pyrophosphorylase 1
UAP1L1	91373	Aminosugar	UDP-N-acteylglucosamine pyrophosphorylase 1-like 1
LDHA	3939	Anaerobic Glycolysis	lactate dehydrogenase A
LDHAL6A	160287	Anaerobic Glycolysis	lactate dehydrogenase A-like 6A
LDHAL6B	92483	Anaerobic Glycolysis	lactate dehydrogenase A-like 6B
LDHB	3945	Anaerobic Glycolysis	lactate dehydrogenase B
LDHC	3948	Anaerobic Glycolysis	lactate dehydrogenase C
LDHD	197257	Anaerobic Glycolysis	lactate dehydrogenase D
ATP13A1	57130	ATPase	ATPase type 13A1
ATP13A2	23400	ATPase	ATPase type 13A2
ATP13A3	79572	ATPase	ATPase type 13A3
ATP13A4	84239	ATPase	ATPase type 13A4
ATP13A5	344905	ATPase	ATPase type 13A5
MMAB	326625	B12	methylmalonic aciduria (cobalamin deficiency) cblB type
MMACHC	25974	B12	methylmalonic aciduria (cobalamin deficiency) cblC type, with homocystinuria
MMADHC	27249	B12	methylmalonic aciduria (cobalamin deficiency) cblD type, with homocystinuria
MTRR	4552	B12	5-methyltetrahydrofolate-homocysteine methyltransferase reductase
BCAT1	586	BCAAs	branched chain aminotransferase 1, cytosolic
BCAT2	587	BCAAs	branched chain aminotransferase 2, mitochondrial
BCKDHA	593	BCAAs	branched chain keto acid dehydrogenase E1, alpha polypeptide
BCKDHB	594	BCAAs	branched chain keto acid dehydrogenase E1, beta polypeptide (maple syrup urine disease)
DBT	1629	BCAAs	dihydrolipoamide branched chain transacylase E2
HIBADH	11112	BCAAs	3-hydroxyisobutyrate dehydrogenase
HIBCH	26275	BCAAs	3-hydroxyisobutyryl-Coenzyme A hydrolase
IVD	3712	BCAAs	isovaleryl Coenzyme A dehydrogenase
MCCC1	56922	BCAAs	methylcrotonoyl-Coenzyme A carboxylase 1 (alpha)
MCCC2	64087	BCAAs	methylcrotonoyl-Coenzyme A carboxylase 2 (beta)
GCH1	2643	BH4	GTP cyclohydrolase 1 (dopa-responsive dystonia)
PTS	5805	BH4	6-pyruvoyltetrahydropterin synthase
QDPR	5860	BH4	quinoid dihydropteridine reductase
SPR	6697	BH4	sepiapterin reductase (7,8-dihydrobiopterin:NADP+ oxidoreductase)
BAAT	570	Bile Acid	bile acid Coenzyme A: amino acid N-acyltransferase (glycine N-choloyltransferase)
CYP27A1	1593	Bile Acid	cytochrome P450, family 27, subfamily A, polypeptide 1
CYP7A1	1581	Bile Acid	cytochrome P450, family 7, subfamily A, polypeptide 1
CYP7B1	9420	Bile Acid	cytochrome P450, family 7, subfamily B, polypeptide 1
CYP8B1	1582	Bile Acid	cytochrome P450, family 8, subfamily B, polypeptide 1
HSD3B7	80270	Bile Acid	hydroxy-delta-5-steroid dehydrogenase, 3 beta- and steroid delta-isomerase 7
FBP1	2203	Carbohydrate Storage	fructose-1,6-bisphosphatase 1
FBP2	8789	Carbohydrate Storage	fructose-1,6-bisphosphatase 2
G6PC	2538	Carbohydrate Storage	glucose-6-phosphatase, catalytic subunit
G6PC2	57818	Carbohydrate Storage	glucose-6-phosphatase, catalytic, 2
G6PC3	92579	Carbohydrate Storage	glucose 6 phosphatase, catalytic, 3
GBE1	2632	Carbohydrate Storage	glucan (1,4-alpha-), branching enzyme 1 (glycogen branching enzyme, Andersen disease, glycogen storage disease type IV)
GYG1	2992	Carbohydrate Storage	glycogenin 1
GYG2	8908	Carbohydrate Storage	glycogenin 2
GYS1	2997	Carbohydrate Storage	glycogen synthase 1 (muscle)
GYS2	2998	Carbohydrate Storage	glycogen synthase 2 (liver)
PCK1	5105	Carbohydrate Storage	phosphoenolpyruvate carboxykinase 1 (soluble)
PCK2	5106	Carbohydrate Storage	phosphoenolpyruvate carboxykinase 2 (mitochondrial)
UGP2	7360	Carbohydrate Storage	UDP-glucose pyrophosphorylase 2
CYP51A1	1595	Cholesterol	cytochrome P450, family 51, subfamily A, polypeptide 1
DHCR24	1718	Cholesterol	24-dehydrocholesterol reductase
DHCR7	1717	Cholesterol	7-dehydrocholesterol reductase
EBP	10682	Cholesterol	emopamil binding protein (sterol isomerase)
EBPL	84650	Cholesterol	emopamil binding protein-like
FDFT1	2222	Cholesterol	farnesyl-diphosphate farnesyltransferase 1
FDPS	2224	Cholesterol	farnesyl diphosphate synthase (farnesyl pyrophosphate synthetase, dimethylallyltranstransferase, geranyltranstransferase)
HSD17B7	51478	Cholesterol	hydroxysteroid (17-beta) dehydrogenase 7
LBR	3930	Cholesterol	Lamin B receptor
LCAT	3931	Cholesterol	lecithin-cholesterol acyltransferase
LSS	4047	Cholesterol	lanosterol synthase (2,3-oxidosqualene-lanosterol cyclase)
NSDHL	50814	Cholesterol	NAD(P) dependent steroid dehydrogenase-like
SC4MOL	6307	Cholesterol	sterol-C4-methyl oxidase-like
SC5DL	6309	Cholesterol	sterol-C5-desaturase (ERG3 delta-5-desaturase homolog, S. cerevisiae)-like
SQLE	6713	Cholesterol	Squalene epoxidase
TM7SF2	7108	Cholesterol	transmembrane 7 superfamily member 2
AACS	65985	CoA	acetoacetyl-CoA synthetase
ACOT1	641371	CoA	acyl-CoA thioesterase 1
ACOT11	26027	CoA	acyl-CoA thioesterase 11
ACOT12	134526	CoA	acyl-CoA thioesterase 12
ACOT2	10965	CoA	acyl-CoA thioesterase 2
ACOT4	122970	CoA	acyl-CoA thioesterase 4
ACOT6	641372	CoA	acyl-CoA thioesterase 6
ACOT7	11332	CoA	acyl-CoA thioesterase 7
ACOT8	10005	CoA	Acyl-CoA thioesterase 8
ACOT9	23597	CoA	acyl-CoA thioesterase 9
COASY	80347	CoA	Coenzyme A synthase
PANK1	53354	CoA	pantothenate kinase 1
PANK2	80025	CoA	pantothenate kinase 2 (Hallervorden-Spatz syndrome)
PANK3	79646	CoA	pantothenate kinase 3
PANK4	55229	CoA	pantothenate kinase 4
PPCDC	60490	CoA	phosphopantothenoylcysteine decarboxylase
PPCS	79717	CoA	phosphopantothenoylcysteine synthetase
AHCY	191	Cofactor	S-adenosylhomocysteine hydrolase
AHCYL1	10768	Cofactor	S-adenosylhomocysteine hydrolase-like 1
AHCYL2	23382	Cofactor	S-adenosylhomocysteine hydrolase-like 2
BBOX1	8424	Cofactor	butyrobetaine (gamma), 2-oxoglutarate dioxygenase (gamma-butyrobetaine hydroxylase) 1
BTD	686	Cofactor	biotinidase
CEL	1056	Cofactor	carboxyl ester lipase (bile salt-stimulated lipase)
CRAT	1384	Cofactor	carnitine acetyltransferase
CUBN	8029	Cofactor	cubilin (intrinsic factor-cobalamin receptor)
CYP24A1	1591	Cofactor	cytochrome P450, family 24, subfamily A, polypeptide 1
CYP27B1	1594	Cofactor	cytochrome P450, family 27, subfamily B, polypeptide 1
DAK	26007	Cofactor	dihydroxyacetone kinase 2 homolog (S. cerevisiae)
FLAD1	80308	Cofactor	FAD1 flavin adenine dinucleotide synthetase homolog (S. cerevisiae)
FOLH1	2346	Cofactor	folate hydrolase (prostate-specific membrane antigen) 1
GPHN	10243	Cofactor	gephyrin
HLCS	3141	Cofactor	holocarboxylase synthetase (biotin-(proprionyl-Coenzyme A-carboxylase (ATP-hydrolysing)) ligase)
MOCOS	55034	Cofactor	molybdenum cofactor sulfurase
MOCS1	4337	Cofactor	molybdenum cofactor synthesis 1
MOCS2	4338	Cofactor	molybdenum cofactor synthesis 2
MOCS3	27304	Cofactor	molybdenum cofactor synthesis 3
NAGS	162417	Cofactor	N-acetylglutamate synthase
RFK	55312	Cofactor	riboflavin kinase
THTPA	79178	Cofactor	Thiamine triphosphatase
TPK1	27010	Cofactor	thiamin pyrophosphokinase 1
VKORC1	79001	Cofactor	vitamin K epoxide reductase complex, subunit 1
VKORC1L1	154807	Cofactor	vitamin K epoxide reductase complex, subunit 1-like 1
MT-ND1	4535	Complex I	michondrially encoded NADH dehydrogenase 1
MT-ND2	4536	Complex I	michondrially encoded NADH dehydrogenase 2
MT-ND3	4537	Complex I	michondrially encoded NADH dehydrogenase 3
MT-ND4	4538	Complex I	michondrially encoded NADH dehydrogenase 4
MT-ND4L	4539	Complex I	michondrially encoded NADH dehydrogenase 4 like
MT-ND5	4540	Complex I	michondrially encoded NADH dehydrogenase 5
MT-ND6	4541	Complex I	michondrially encoded NADH dehydrogenase 6
NDUFA1	4694	Complex I	NADH dehydrogenase (ubiquinone) 1 alpha subcomplex, 1, 7.5kDa
NDUFA10	4705	Complex I	NADH dehydrogenase (ubiquinone) 1 alpha subcomplex, 10, 42kDa
NDUFA11	126328	Complex I	NADH dehydrogenase (ubiquinone) 1 alpha subcomplex, 11, 14.7kDa
NDUFA12	55967	Complex I	NADH dehydrogenase (ubiquinone) 1 alpha subcomplex, 12
NDUFA13	51079	Complex I	NADH dehydrogenase (ubiquinone) 1 alpha subcomplex, 13
NDUFA2	4695	Complex I	NADH dehydrogenase (ubiquinone) 1 alpha subcomplex, 2, 8kDa
NDUFA3	4696	Complex I	NADH dehydrogenase (ubiquinone) 1 alpha subcomplex, 3, 9kDa
NDUFA4	4697	Complex I	NADH dehydrogenase (ubiquinone) 1 alpha subcomplex, 4, 9kDa
NDUFA4L	404215	Complex I	NADH dehydrogenase (ubiquinone) 1 alpha subcomplex, 4-like
NDUFA4L2	56901	Complex I	NADH dehydrogenase (ubiquinone) 1 alpha subcomplex, 4-like 2
NDUFA5	4698	Complex I	NADH dehydrogenase (ubiquinone) 1 alpha subcomplex, 5, 13kDa
NDUFA6	4700	Complex I	NADH dehydrogenase (ubiquinone) 1 alpha subcomplex, 6, 14kDa
NDUFA7	4701	Complex I	NADH dehydrogenase (ubiquinone) 1 alpha subcomplex, 7, 14.5kDa
NDUFA8	4702	Complex I	NADH dehydrogenase (ubiquinone) 1 alpha subcomplex, 8, 19kDa
NDUFA9	4704	Complex I	NADH dehydrogenase (ubiquinone) 1 alpha subcomplex, 9, 39kDa
NDUFAB1	4706	Complex I	NADH dehydrogenase (ubiquinone) 1, alpha/beta subcomplex, 1, 8kDa
NDUFAF1	51103	Complex I	NADH dehydrogenase (ubiquinone) 1 alpha subcomplex, assembly factor 1
NDUFAF2	91942	Complex I	NADH dehydrogenase (ubiquinone) 1 alpha subcomplex, assembly factor 2
NDUFB1	4707	Complex I	NADH dehydrogenase (ubiquinone) 1 beta subcomplex, 1, 7kDa
NDUFB10	4716	Complex I	NADH dehydrogenase (ubiquinone) 1 beta subcomplex, 10, 22kDa
NDUFB11	54539	Complex I	NADH dehydrogenase (ubiquinone) 1 beta subcomplex, 11, 17.3kDa
NDUFB2	4708	Complex I	NADH dehydrogenase (ubiquinone) 1 beta subcomplex, 2, 8kDa
NDUFB3	4709	Complex I	NADH dehydrogenase (ubiquinone) 1 beta subcomplex, 3, 12kDa
NDUFB4	4710	Complex I	NADH dehydrogenase (ubiquinone) 1 beta subcomplex, 4, 12kDa
NDUFB5	4711	Complex I	NADH dehydrogenase (ubiquinone) 1 beta subcomplex, 5, 16kDa
NDUFB6	4712	Complex I	NADH dehydrogenase (ubiquinone) 1 beta subcomplex, 6, 17kDa
NDUFB7	4713	Complex I	NADH dehydrogenase (ubiquinone) 1 beta subcomplex, 7, 18kDa
NDUFB8	4714	Complex I	NADH dehydrogenase (ubiquinone) 1 beta subcomplex, 8, 19kDa
NDUFB9	4715	Complex I	NADH dehydrogenase (ubiquinone) 1 beta subcomplex, 9, 22kDa
NDUFC1	4717	Complex I	NADH dehydrogenase (ubiquinone) 1, subcomplex unknown, 1, 6kDa
NDUFC2	4718	Complex I	NADH dehydrogenase (ubiquinone) 1, subcomplex unknown, 2, 14.5kDa
NDUFS1	4719	Complex I	NADH dehydrogenase (ubiquinone) Fe-S protein 1, 75kDa (NADH-coenzyme Q reductase)
NDUFS2	4720	Complex I	NADH dehydrogenase (ubiquinone) Fe-S protein 2, 49kDa (NADH-coenzyme Q reductase)
NDUFS3	4722	Complex I	NADH dehydrogenase (ubiquinone) Fe-S protein 3, 30kDa (NADH-coenzyme Q reductase)
NDUFS4	4724	Complex I	NADH dehydrogenase (ubiquinone) Fe-S protein 4, 18kDa (NADH-coenzyme Q reductase)
NDUFS5	4725	Complex I	NADH dehydrogenase (ubiquinone) Fe-S protein 5, 15kDa (NADH-coenzyme Q reductase)
NDUFS6	4726	Complex I	NADH dehydrogenase (ubiquinone) Fe-S protein 6, 13kDa (NADH-coenzyme Q reductase)
NDUFS7	374291	Complex I	NADH dehydrogenase (ubiquinone) Fe-S protein 7, 20kDa (NADH-coenzyme Q reductase)
NDUFS8	4728	Complex I	NADH dehydrogenase (ubiquinone) Fe-S protein 8, 23kDa (NADH-coenzyme Q reductase)
NDUFV1	4723	Complex I	NADH dehydrogenase (ubiquinone) flavoprotein 1, 51kDa
NDUFV2	4729	Complex I	NADH dehydrogenase (ubiquinone) flavoprotein 2, 24kDa
NDUFV3	4731	Complex I	NADH dehydrogenase (ubiquinone) flavoprotein 3, 10kDa
SDHA	6389	Complex II	succinate dehydrogenase complex, subunit A, flavoprotein (Fp)
SDHB	6390	Complex II	succinate dehydrogenase complex, subunit B, iron sulfur (Ip)
SDHC	6391	Complex II	succinate dehydrogenase complex, subunit C, integral membrane protein, 15kDa
SDHD	6392	Complex II	succinate dehydrogenase complex, subunit D, integral membrane protein
CYC1	1537	Complex III	cytochrome c-1
CYCS	54205	Complex III	cytochrome c, somatic
MT-CYB	4519	Complex III	Cytochrome b
UCRC	29796	Complex III	ubiquinol-cytochrome c reductase complex (7.2 kD)
UQCR	10975	Complex III	ubiquinol-cytochrome c reductase, 6.4kDa subunit
UQCRB	7381	Complex III	ubiquinol-cytochrome c reductase binding protein
UQCRC1	7384	Complex III	ubiquinol-cytochrome c reductase core protein I
UQCRC2	7385	Complex III	ubiquinol-cytochrome c reductase core protein II
UQCRFS1	7386	Complex III	ubiquinol-cytochrome c reductase, Rieske iron-sulfur polypeptide 1
UQCRH	7388	Complex III	ubiquinol-cytochrome c reductase hinge protein
UQCRQ	27089	Complex III	ubiquinol-cytochrome c reductase, complex III subunit VII, 9.5kDa
COX1	4512	Complex IV	mitochondrially encoded cytochrome c oxidase I
COX10	1352	Complex IV	COX10 homolog, cytochrome c oxidase assembly protein, heme A: farnesyltransferase (yeast)
COX11	1353	Complex IV	COX11 homolog, cytochrome c oxidase assembly protein (yeast)
COX15	1355	Complex IV	COX15 homolog, cytochrome c oxidase assembly protein (yeast)
COX16	51241	Complex IV	COX16 cytochrome c oxidase assembly homolog (S. cerevisiae)
COX17	10063	Complex IV	COX17 cytochrome c oxidase assembly homolog (S. cerevisiae)
COX18	285521	Complex IV	COX18 cytochrome c oxidase assembly homolog (S. cerevisiae)
COX19	90639	Complex IV	COX19 cytochrome c oxidase assembly homolog (S. cerevisiae)
COX2	4513	Complex IV	mitochondrially encoded cytochrome c oxidase II
COX3	4514	Complex IV	mitochondrially encoded cytochrome c oxidase III
COX4I1	1327	Complex IV	cytochrome c oxidase subunit IV isoform 1
COX4I2	84701	Complex IV	cytochrome c oxidase subunit IV isoform 2 (lung)
COX5A	9377	Complex IV	cytochrome c oxidase subunit Va
COX5B	1329	Complex IV	Cytochrome c oxidase subunit Vb
COX6A1	1337	Complex IV	cytochrome c oxidase subunit VIa polypeptide 1
COX6A2	1339	Complex IV	cytochrome c oxidase subunit VIa polypeptide 2
COX6B1	1340	Complex IV	cytochrome c oxidase subunit Vib polypeptide 1 (ubiquitous)
COX6B2	125965	Complex IV	cytochrome c oxidase subunit VIb polypeptide 2 (testis)
COX6C	1345	Complex IV	cytochrome c oxidase subunit VIc
COX7A1	1346	Complex IV	cytochrome c oxidase subunit VIIa polypeptide 1 (muscle)
COX7A2	1347	Complex IV	cytochrome c oxidase subunit VIIa polypeptide 2 (liver)
COX7A2L	9167	Complex IV	cytochrome c oxidase subunit VIIa polypeptide 2 like
COX7B	1349	Complex IV	cytochrome c oxidase subunit VIIb
COX7B2	170712	Complex IV	cytochrome c oxidase subunit VIIb2
COX7C	1350	Complex IV	cytochrome c oxidase subunit VIIc
COX8A	1351	Complex IV	cytochrome c oxidase subunit 8A (ubiquitous)
COX8C	341947	Complex IV	cytochrome c oxidase subunit 8C
CKB	1152	Creatine	creatine kinase, brain
CKBE	1156	Creatine	creatine kinase, ectopic expression
CKM	1158	Creatine	creatine kinase, muscle
CKMT1A	1159	Creatine	creatine kinase, mitochondrial 1A
CKMT1B	548596	Creatine	creatine kinase, mitochondrial 1B
CKMT2	1160	Creatine	creatine kinase, mitochondrial 2 (sarcomeric)
GAMT	2593	Creatine	guanidinoacetate N-methyltransferase
GATM	2628	Creatine	glycine amidinotransferase (L-arginine:glycine amidinotransferase)
ADO	84890	Cysteine	2-aminoethanethiol (cysteamine) dioxygenase
CBS	875	Cysteine	cystathionine-beta-synthase
CDO1	1036	Cysteine	cysteine dioxygenase, type I
CSAD	51380	Cysteine	cysteine sulfinic acid decarboxylase
CTH	1491	Cysteine	cystathionase (cystathionine gamma-lyase)
NFS1	9054	Cysteine	NFS1 nitrogen fixation 1 homolog (S. cerevisiae)
PCYOX1	51449	Cysteine	prenylcysteine oxidase 1
PCYOX1L	78991	Cysteine	prenylcysteine oxidase 1 like
SUOX	6821	Cysteine	sulfite oxidase
AADAC	13	Detox	arylacetamide deacetylase (esterase)
AADACL1	57552	Detox	arylacetamide deacetylase-like 1
AADACL2	344752	Detox	arylacetamide deacetylase-like 2
AADACL3	126767	Detox	arylacetamide deacetylase-like 3
AADACL4	343066	Detox	arylacetamide deacetylase-like 4
AKR7L	246181	Detox	aldo-keto reductase family 7-like
BCHE	590	Detox	butyrylcholinesterase
CAT	847	Detox	Catalase
CES1	1066	Detox	carboxylesterase 1 (monocyte/macrophage serine esterase 1)
CES2	8824	Detox	carboxylesterase 2 (intestine, liver)
CES3	23491	Detox	carboxylesterase 3 (brain)
CES7	221223	Detox	carboxylesterase 7
DHDH	27294	Detox	dihydrodiol dehydrogenase (dimeric)
DPEP1	1800	Detox	dipeptidase 1 (renal)
DPEP2	64174	Detox	dipeptidase 2
DPEP3	64180	Detox	dipeptidase 3
EPHX1	2052	Detox	epoxide hydrolase 1, microsomal (xenobiotic)
EPHX2	2053	Detox	epoxide hydrolase 2, cytoplasmic
FMO1	2326	Detox	flavin containing monooxygenase 1
FMO2	2327	Detox	flavin containing monooxygenase 2
FMO3	2328	Detox	flavin containing monooxygenase 3
FMO4	2329	Detox	flavin containing monooxygenase 4
FMO5	2330	Detox	flavin containing monooxygenase 5
SOD1	6647	Detox	superoxide dismutase 1, soluble (amyotrophic lateral sclerosis 1 (adult))
SOD2	6648	Detox	Superoxide dismutase 2, mitochondrial
SOD3	6649	Detox	superoxide dismutase 3, extracellular
TPMT	7172	Detox	thiopurine S-methyltransferase
UGT1A1	54658	Detox	UDP glucuronosyltransferase 1 family, polypeptide A1
UGT1A10	54575	Detox	UDP glucuronosyltransferase 1 family, polypeptide A10
UGT1A3	54659	Detox	UDP glucuronosyltransferase 1 family, polypeptide A3
UGT1A4	54657	Detox	UDP glucuronosyltransferase 1 family, polypeptide A4
UGT1A5	54579	Detox	UDP glucuronosyltransferase 1 family, polypeptide A5
UGT1A6	54578	Detox	UDP glucuronosyltransferase 1 family, polypeptide A6
UGT1A7	54577	Detox	UDP glucuronosyltransferase 1 family, polypeptide A7
UGT1A8	54576	Detox	UDP glucuronosyltransferase 1 family, polypeptide A8
UGT1A9	54600	Detox	UDP glucuronosyltransferase 1 family, polypeptide A9
UGT2A1	10941	Detox	UDP glucuronosyltransferase 2 family, polypeptide A1
UGT2A2	574537	Detox	UDP glucuronosyltransferase 2 family, polypeptide A2
UGT2A3	79799	Detox	UDP glucuronosyltransferase 2 family, polypeptide A3
UGT2B10	7365	Detox	UDP glucuronosyltransferase 2 family, polypeptide B10
UGT2B11	10720	Detox	UDP glucuronosyltransferase 2 family, polypeptide B11
UGT2B15	7366	Detox	UDP glucuronosyltransferase 2 family, polypeptide B15
UGT2B17	7367	Detox	UDP glucuronosyltransferase 2 family, polypeptide B17
UGT2B28	54490	Detox	UDP glucuronosyltransferase 2 family, polypeptide B28
UGT2B4	7363	Detox	UDP glucuronosyltransferase 2 family, polypeptide B4
UGT2B7	7364	Detox	UDP glucuronosyltransferase 2 family, polypeptide B7
UGT3A1	133688	Detox	UDP glycosyltransferase 3 family, polypeptide A1
UGT3A2	167127	Detox	UDP glycosyltransferase 3 family, polypeptide A2
ACAA1	30	Fatty Acid	acetyl-Coenzyme A acyltransferase 1 (peroxisomal 3-oxoacyl-Coenzyme A thiolase)
ACAA2	10449	Fatty Acid	acetyl-Coenzyme A acyltransferase 2 (mitochondrial 3-oxoacyl-Coenzyme A thiolase)
ACACA	31	Fatty Acid	acetyl-Coenzyme A carboxylase alpha
ACACB	32	Fatty Acid	acetyl-Coenzyme A carboxylase beta
ACAD10	80724	Fatty Acid	acyl-Coenzyme A dehydrogenase family, member 10
ACAD11	84129	Fatty Acid	acyl-Coenzyme A dehydrogenase family, member 11
ACAD8	27034	Fatty Acid	acyl-Coenzyme A dehydrogenase family, member 8
ACAD9	28976	Fatty Acid	acyl-Coenzyme A dehydrogenase family, member 9
ACADL	33	Fatty Acid	acyl-Coenzyme A dehydrogenase, long chain
ACADM	34	Fatty Acid	acyl-Coenzyme A dehydrogenase, C-4 to C-12 straight chain
ACADS	35	Fatty Acid	acyl-Coenzyme A dehydrogenase, C-2 to C-3 short chain
ACADSB	36	Fatty Acid	acyl-Coenzyme A dehydrogenase, short/branched chain
ACADVL	37	Fatty Acid	acyl-Coenzyme A dehydrogenase, very long chain
ACAT1	38	Fatty Acid	acetyl-Coenzyme A acetyltransferase 1 (acetoacetyl Coenzyme A thiolase)
ACAT2	39	Fatty Acid	acetyl-Coenzyme A acetyltransferase 2 (acetoacetyl Coenzyme A thiolase)
ACBD3	64746	Fatty Acid	acyl-Coenzyme A binding domain containing 3
ACBD4	79777	Fatty Acid	acyl-Coenzyme A binding domain containing 4
ACBD5	91452	Fatty Acid	acyl-Coenzyme A binding domain containing 5
ACBD6	84320	Fatty Acid	acyl-Coenzyme A binding domain containing 6
ACBD7	414149	Fatty Acid	acyl-Coenzyme A binding domain containing 7
ACOX1	51	Fatty Acid	acyl-Coenzyme A oxidase 1, palmitoyl
ACOX2	8309	Fatty Acid	acyl-Coenzyme A oxidase 2, branched chain
ACOX3	8310	Fatty Acid	acyl-Coenzyme A oxidase 3, pristanoyl
ACOXL	55289	Fatty Acid	acyl-Coenzyme A oxidase-like
ACSBG1	23205	Fatty Acid	acyl-CoA synthetase bubblegum family member 1
ACSBG2	81616	Fatty Acid	acyl-CoA synthetase bubblegum family member 2
ACSF2	80221	Fatty Acid	acyl-CoA synthetase family member 2
ACSF3	197322	Fatty Acid	acyl-CoA synthetase family member 3
ACSL1	2180	Fatty Acid	acyl-CoA synthetase long-chain family member 1
ACSL3	2181	Fatty Acid	acyl-CoA synthetase long-chain family member 3
ACSL4	2182	Fatty Acid	Acyl-CoA synthetase long-chain family member 4
ACSL5	51703	Fatty Acid	acyl-CoA synthetase long-chain family member 5
ACSL6	23305	Fatty Acid	acyl-CoA synthetase long-chain family member 6
ACSM1	116285	Fatty Acid	acyl-CoA synthetase medium-chain family member 1
ACSM2A	123876	Fatty Acid	acyl-CoA synthetase medium-chain family member 2A
ACSM2B	348158	Fatty Acid	acyl-CoA synthetase medium-chain family member 2B
ACSM3	6296	Fatty Acid	acyl-CoA synthetase medium-chain family member 3
ACSM4	341392	Fatty Acid	acyl-CoA synthetase medium-chain family member 4
ACSM5	54988	Fatty Acid	acyl-CoA synthetase medium-chain family member 5
ACSS1	84532	Fatty Acid	Acyl-CoA synthetase short-chain family member 1
ACSS2	55902	Fatty Acid	acyl-CoA synthetase short-chain family member 2
ACSS3	79611	Fatty Acid	acyl-CoA synthetase short-chain family member 3
CLYBL	171425	Fatty Acid	citrate lyase beta like
CPT1A	1374	Fatty Acid	carnitine palmitoyltransferase 1A (liver)
CPT1B	1375	Fatty Acid	carnitine palmitoyltransferase 1B (muscle)
CPT1C	126129	Fatty Acid	carnitine palmitoyltransferase 1C
CPT2	1376	Fatty Acid	carnitine palmitoyltransferase II
CYP4A11	1579	Fatty Acid	cytochrome P450, family 4, subfamily A, polypeptide 11
CYP4A22	284541	Fatty Acid	cytochrome P450, family 4, subfamily A, polypeptide 22
CYP4B1	1580	Fatty Acid	cytochrome P450, family 4, subfamily B, polypeptide 1
CYP4F11	57834	Fatty Acid	cytochrome P450, family 4, subfamily F, polypeptide 11
CYP4F12	66002	Fatty Acid	cytochrome P450, family 4, subfamily F, polypeptide 12
CYP4F2	8529	Fatty Acid	cytochrome P450, family 4, subfamily F, polypeptide 2
CYP4F22	126410	Fatty Acid	cytochrome P450, family 4, subfamily F, polypeptide 22
CYP4F3	4051	Fatty Acid	cytochrome P450, family 4, subfamily F, polypeptide 3
CYP4F8	11283	Fatty Acid	cytochrome P450, family 4, subfamily F, polypeptide 8
CYP4V2	285440	Fatty Acid	cytochrome P450, family 4, subfamily V, polypeptide 2
CYP4X1	260293	Fatty Acid	cytochrome P450, family 4, subfamily X, polypeptide 1
CYP4Z1	199974	Fatty Acid	cytochrome P450, family 4, subfamily Z, polypeptide 1
DCI	1632	Fatty Acid	dodecenoyl-Coenzyme A delta isomerase (3,2 trans-enoyl-Coenzyme A isomerase)
DECR1	1666	Fatty Acid	2,4-dienoyl CoA reductase 1, mitochondrial
DECR2	26063	Fatty Acid	2,4-dienoyl CoA reductase 2, peroxisomal
DGAT1	8694	Fatty Acid	diacylglycerol O-acyltransferase homolog 1 (mouse)
DGAT2	84649	Fatty Acid	diacylglycerol O-acyltransferase homolog 2 (mouse)
DGAT2L3	158833	Fatty Acid	diacylglycerol O-acyltransferase 2-like 3
DGAT2L4	158835	Fatty Acid	diacylglycerol O-acyltransferase 2-like 4
DGAT2L6	347516	Fatty Acid	diacylglycerol O-acyltransferase 2-like 6
DGAT2L7	646409	Fatty Acid	diacylglycerol O-acyltransferase 2-like 7
ECH1	1891	Fatty Acid	enoyl Coenzyme A hydratase 1, peroxisomal
ECHDC1	55862	Fatty Acid	enoyl Coenzyme A hydratase domain containing 1
ECHDC2	55268	Fatty Acid	enoyl Coenzyme A hydratase domain containing 2
ECHDC3	79746	Fatty Acid	enoyl Coenzyme A hydratase domain containing 3
ECHS1	1892	Fatty Acid	enoyl Coenzyme A hydratase, short chain, 1, mitochondrial
EHHADH	1962	Fatty Acid	enoyl-Coenzyme A, hydratase/3-hydroxyacyl Coenzyme A dehydrogenase
ELOVL1	64834	Fatty Acid	elongation of very long chain fatty acids (FEN1/Elo2, SUR4/Elo3, yeast)-like 1
ELOVL2	54898	Fatty Acid	elongation of very long chain fatty acids (FEN1/Elo2, SUR4/Elo3, yeast)-like 2
ELOVL3	83401	Fatty Acid	elongation of very long chain fatty acids (FEN1/Elo2, SUR4/Elo3, yeast)-like 3
ELOVL4	6785	Fatty Acid	elongation of very long chain fatty acids (FEN1/Elo2, SUR4/Elo3, yeast)-like 4
ELOVL5	60481	Fatty Acid	ELOVL family member 5, elongation of long chain fatty acids (FEN1/Elo2, SUR4/Elo3-like, yeast)
ELOVL6	79071	Fatty Acid	ELOVL family member 6, elongation of long chain fatty acids (FEN1/Elo2, SUR4/Elo3-like, yeast)
ELOVL7	79993	Fatty Acid	ELOVL family member 7, elongation of long chain fatty acids (yeast)
ETFA	2108	Fatty Acid	electron-transfer-flavoprotein, alpha polypeptide (glutaric aciduria II)
ETFB	2109	Fatty Acid	electron-transfer-flavoprotein, beta polypeptide
ETFDH	2110	Fatty Acid	electron-transferring-flavoprotein dehydrogenase
FA2H	79152	Fatty Acid	fatty acid 2-hydroxylase
FAAH	2166	Fatty Acid	fatty acid amide hydrolase
FAAH2	158584	Fatty Acid	fatty acid amide hydrolase 2
FADS1	3992	Fatty Acid	fatty acid desaturase 1
FADS2	9415	Fatty Acid	fatty acid desaturase 2
FADS3	3995	Fatty Acid	fatty acid desaturase 3
FAR1	84188	Fatty Acid	fatty acyl CoA reductase 1
FAR2	55711	Fatty Acid	fatty acyl CoA reductase 2
FASN	2194	Fatty Acid	fatty acid synthase
GPSN2	9524	Fatty Acid	glycoprotein, synaptic 2
HACL1	26061	Fatty Acid	2-hydroxyacyl-CoA lyase 1
HADH	3033	Fatty Acid	hydroxyacyl-Coenzyme A dehydrogenase
HADHA	3030	Fatty Acid	hydroxyacyl-Coenzyme A dehydrogenase/3-ketoacyl-Coenzyme A thiolase/enoyl-Coenzyme A hydratase (trifunctional protein), alpha subunit
HADHB	3032	Fatty Acid	hydroxyacyl-Coenzyme A dehydrogenase/3-ketoacyl-Coenzyme A thiolase/enoyl-Coenzyme A hydratase (trifunctional protein), beta subunit
LIPC	3990	Fatty Acid	lipase, hepatic
LIPF	8513	Fatty Acid	lipase, gastric
LIPG	9388	Fatty Acid	lipase, endothelial
LIPH	200879	Fatty Acid	lipase, member H
LIPI	149998	Fatty Acid	lipase, member I
LIPJ	142910	Fatty Acid	lipase, family member J
LIPK	643414	Fatty Acid	lipase, mamber K
LIPM	340654	Fatty Acid	lipase, member M
LIPN	643418	Fatty Acid	lipase, member N
LPL	4023	Fatty Acid	lipoprotein lipase
LPPR2	64748	Fatty Acid	lipid phosphate phosphatase-related protein type 2
MCAT	27349	Fatty Acid	malonyl CoA:ACP acyltransferase (mitochondrial)
MECR	51102	Fatty Acid	mitochondrial trans-2-enoyl-CoA reductase
MGLL	11343	Fatty Acid	monoglyceride lipase
MLYCD	23417	Fatty Acid	malonyl-CoA decarboxylase
MTTP	4547	Fatty Acid	microsomal triglyceride transfer protein
OLAH	55301	Fatty Acid	oleoyl-ACP hydrolase
OXSM	54995	Fatty Acid	3-oxoacyl-ACP synthase, mitochondrial
PECI	10455	Fatty Acid	peroxisomal D3,D2-enoyl-CoA isomerase
PECR	55825	Fatty Acid	peroxisomal trans-2-enoyl-CoA reductase
PHYH	5264	Fatty Acid	phytanoyl-CoA 2-hydroxylase
PHYHD1	254295	Fatty Acid	phytanoyl-CoA dioxygenase domain containing 1
PNLIP	5406	Fatty Acid	pancreatic lipase
PNLIPRP1	5407	Fatty Acid	pancreatic lipase-related protein 1
PNLIPRP2	5408	Fatty Acid	pancreatic lipase-related protein 2
PNLIPRP3	119548	Fatty Acid	pancreatic lipase-related protein 3
PNPLA1	285848	Fatty Acid	patatin-like phospholipase domain containing 1
PNPLA2	57104	Fatty Acid	patatin-like phospholipase domain containing 2
PNPLA3	80339	Fatty Acid	patatin-like phospholipase domain containing 3
PNPLA4	8228	Fatty Acid	patatin-like phospholipase domain containing 4
PNPLA5	150379	Fatty Acid	patatin-like phospholipase domain containing 5
PNPLA6	10908	Fatty Acid	patatin-like phospholipase domain containing 6
PNPLA7	375775	Fatty Acid	patatin-like phospholipase domain containing 7
PNPLA8	50640	Fatty Acid	patatin-like phospholipase domain containing 8
SCD	6319	Fatty Acid	stearoyl-CoA desaturase (delta-9-desaturase)
SCD5	79966	Fatty Acid	stearoyl-CoA desaturase 5
SCP2	6342	Fatty Acid	sterol carrier protein 2
SDR16C6	442388	Fatty Acid	short chain dehydrogenase/reductase family 16C, member 6
SDR39U1	56948	Fatty Acid	short chain dehydrogenase/reductase family 39U, member 1
SDR42E1	93517	Fatty Acid	short chain dehydrogenase/reductase family 42E, member 1
SDR9C7	121214	Fatty Acid	short chain dehydrogenase/reductase family 9C, member 7
DHFR	1719	Folate	dihydrofolate reductase
DHFRL1	200895	Folate	dihydrofolate reductase-like 1
FPGS	2356	Folate	folylpolyglutamate synthase
MTHFD1	4522	Folate	methylenetetrahydrofolate dehydrogenase (NADP+ dependent) 1, methenyltetrahydrofolate cyclohydrolase, formyltetrahydrofolate synthetase
MTHFD1L	25902	Folate	Methylenetetrahydrofolate dehydrogenase (NADP+ dependent) 1-like
MTHFD2	10797	Folate	methylenetetrahydrofolate dehydrogenase (NADP+ dependent) 2, methenyltetrahydrofolate cyclohydrolase
MTHFD2L	441024	Folate	methylenetetrahydrofolate dehydrogenase (NADP+ dependent) 2-like
MTHFR	4524	Folate	5,10-methylenetetrahydrofolate reductase (NADPH)
MTHFS	10588	Folate	5,10-methenyltetrahydrofolate synthetase (5-formyltetrahydrofolate cyclo-ligase)
MTHFSD	64779	Folate	methenyltetrahydrofolate synthetase domain containing
SHMT1	6470	Folate	serine hydroxymethyltransferase 1 (soluble)
SHMT2	6472	Folate	serine hydroxymethyltransferase 2 (mitochondrial)
ALDH18A1	5832	Glutamate	aldehyde dehydrogenase 18 family, member A1
ALDH5A1	7915	Glutamate	aldehyde dehydrogenase 5 family, member A1 (succinate-semialdehyde dehydrogenase)
GAD1	2571	Glutamate	glutamate decarboxylase 1 (brain, 67kDa)
GAD2	2572	Glutamate	Glutamate decarboxylase 2 (pancreatic islets and brain, 65kDa)
GADL1	339896	Glutamate	glutamate decarboxylase-like 1
GLS	2744	Glutamate	glutaminase
GLS2	27165	Glutamate	glutaminase 2 (liver, mitochondrial)
GLUD1	2746	Glutamate	glutamate dehydrogenase 1
GLUD2	2747	Glutamate	glutamate dehydrogenase 2
GLUL	2752	Glutamate	glutamate-ammonia ligase (glutamine synthetase)
OAT	4942	Glutamate	ornithine aminotransferase (gyrate atrophy)
GCLC	2729	Glutathione	glutamate-cysteine ligase, catalytic subunit
GCLM	2730	Glutathione	glutamate-cysteine ligase, modifier subunit
GPX1	2876	Glutathione	glutathione peroxidase 1
GPX2	2877	Glutathione	glutathione peroxidase 2 (gastrointestinal)
GPX3	2878	Glutathione	glutathione peroxidase 3 (plasma)
GPX4	2879	Glutathione	glutathione peroxidase 4 (phospholipid hydroperoxidase)
GPX5	2880	Glutathione	glutathione peroxidase 5 (epididymal androgen-related protein)
GPX6	257202	Glutathione	glutathione peroxidase 6 (olfactory)
GPX7	2882	Glutathione	glutathione peroxidase 7
GPX8	493869	Glutathione	glutathione peroxidase 8 (putative)
GSR	2936	Glutathione	glutathione reductase
GSS	2937	Glutathione	glutathione synthetase
GSTA1	2938	Glutathione	glutathione S-transferase A1
GSTA2	2939	Glutathione	glutathione S-transferase A2
GSTA3	2940	Glutathione	glutathione S-transferase A3
GSTA4	2941	Glutathione	glutathione S-transferase A4
GSTA5	221357	Glutathione	glutathione S-transferase A5
GSTCD	79807	Glutathione	glutathione S-transferase, C-terminal domain containing
GSTK1	373156	Glutathione	glutathione S-transferase kappa 1
GSTM1	2944	Glutathione	glutathione S-transferase M1
GSTM2	2946	Glutathione	glutathione S-transferase M2 (muscle)
GSTM3	2947	Glutathione	glutathione S-transferase M3 (brain)
GSTM4	2948	Glutathione	glutathione S-transferase M4
GSTM5	2949	Glutathione	glutathione S-transferase M5
GSTO1	9446	Glutathione	glutathione S-transferase omega 1
GSTO2	119391	Glutathione	glutathione S-transferase omega 2
GSTP1	2950	Glutathione	glutathione S-transferase pi
GSTT1	2952	Glutathione	glutathione S-transferase theta 1
GSTT2	2953	Glutathione	glutathione S-transferase theta 2
HAGH	3029	Glutathione	hydroxyacylglutathione hydrolase
HAGHL	84264	Glutathione	hydroxyacylglutathione hydrolase-like
MGST1	4257	Glutathione	microsomal glutathione S-transferase 1
MGST2	4258	Glutathione	microsomal glutathione S-transferase 2
MGST3	4259	Glutathione	microsomal glutathione S-transferase 3
A4GALT	53947	Glycan	alpha 1,4-galactosyltransferase (globotriaosylceramide synthase)
A4GNT	51146	Glycan	alpha-1,4-N-acetylglucosaminyltransferase
ABO	28	Glycan	ABO blood group (transferase A, alpha 1-3-N-acetylgalactosaminyltransferase; transferase B, alpha 1-3-galactosyltransferase)
ALG1	56052	Glycan	asparagine-linked glycosylation 1 homolog (S. cerevisiae, beta-1,4-mannosyltransferase)
ALG10	84920	Glycan	asparagine-linked glycosylation 10 homolog (yeast, alpha-1,2-glucosyltransferase)
ALG10B	144245	Glycan	asparagine-linked glycosylation 10 homolog B (yeast, alpha-1,2-glucosyltransferase)
ALG11	440138	Glycan	asparagine-linked glycosylation 11 homolog
ALG12	79087	Glycan	asparagine-linked glycosylation 12 homolog (S. cerevisiae, alpha-1,6-mannosyltransferase)
ALG13	55849	Glycan	asparagine-linked glycosylation 13 homolog (S. cerevisiae)
ALG14	199857	Glycan	asparagine-linked glycosylation 14 homolog (S. cerevisiae)
ALG2	85365	Glycan	asparagine-linked glycosylation 2 homolog (S. cerevisiae, alpha-1,3-mannosyltransferase)
ALG3	10195	Glycan	asparagine-linked glycosylation 3 homolog (S. cerevisiae, alpha-1,3-mannosyltransferase)
ALG5	29880	Glycan	Asparagine-linked glycosylation 5 homolog (S. cerevisiae, dolichyl-phosphate beta-glucosyltransferase)
ALG6	29929	Glycan	asparagine-linked glycosylation 6 homolog (S. cerevisiae, alpha-1,3-glucosyltransferase)
ALG8	79053	Glycan	asparagine-linked glycosylation 8 homolog (S. cerevisiae, alpha-1,3-glucosyltransferase)
ALG9	79796	Glycan	asparagine-linked glycosylation 9 homolog (S. cerevisiae, alpha- 1,2-mannosyltransferase)
B3GALNT1	8706	Glycan	beta-1,3-N-acetylgalactosaminyltransferase 1 (globoside blood group)
B3GALNT2	148789	Glycan	beta-1,3-N-acetylgalactosaminyltransferase 2
B3GALT1	8708	Glycan	UDP-Gal:betaGlcNAc beta 1,3-galactosyltransferase, polypeptide 1
B3GALT2	8707	Glycan	UDP-Gal:betaGlcNAc beta 1,3-galactosyltransferase, polypeptide 2
B3GALT4	8705	Glycan	UDP-Gal:betaGlcNAc beta 1,3-galactosyltransferase, polypeptide 4
B3GALT5	10317	Glycan	UDP-Gal:betaGlcNAc beta 1,3-galactosyltransferase, polypeptide 5
B3GALT6	126792	Glycan	UDP-Gal:betaGal beta 1,3-galactosyltransferase polypeptide 6
B3GALTL	145173	Glycan	beta 1,3-galactosyltransferase-like
B3GAT1	27087	Glycan	beta-1,3-glucuronyltransferase 1 (glucuronosyltransferase P)
B3GAT2	135152	Glycan	beta-1,3-glucuronyltransferase 2 (glucuronosyltransferase P)
B3GAT3	26229	Glycan	beta-1,3-glucuronyltransferase 3 (glucuronosyltransferase I)
B3GNT1	11041	Glycan	UDP-GlcNAc:betaGal beta-1,3-N-acetylglucosaminyltransferase 1
B3GNT2	10678	Glycan	UDP-GlcNAc:betaGal beta-1,3-N-acetylglucosaminyltransferase 2
B3GNT3	10331	Glycan	UDP-GlcNAc:betaGal beta-1,3-N-acetylglucosaminyltransferase 3
B3GNT4	79369	Glycan	UDP-GlcNAc:betaGal beta-1,3-N-acetylglucosaminyltransferase 4
B3GNT5	84002	Glycan	UDP-GlcNAc:betaGal beta-1,3-N-acetylglucosaminyltransferase 5
B3GNT6	192134	Glycan	UDP-GlcNAc:betaGal beta-1,3-N-acetylglucosaminyltransferase 6 (core 3 synthase)
B3GNT7	93010	Glycan	UDP-GlcNAc:betaGal beta-1,3-N-acetylglucosaminyltransferase 7
B3GNT8	374907	Glycan	UDP-GlcNAc:betaGal beta-1,3-N-acetylglucosaminyltransferase 8
B3GNT9	84752	Glycan	UDP-GlcNAc:betaGal beta-1,3-N-acetylglucosaminyltransferase 9
B3GNTL1	146712	Glycan	UDP-GlcNAc:betaGal beta-1,3-N-acetylglucosaminyltransferase-like 1
B4GALNT1	2583	Glycan	beta-1,4-N-acetyl-galactosaminyl transferase 1
B4GALNT2	124872	Glycan	beta-1,4-N-acetyl-galactosaminyl transferase 2
B4GALNT3	283358	Glycan	beta-1,4-N-acetyl-galactosaminyl transferase 3
B4GALNT4	338707	Glycan	beta-1,4-N-acetyl-galactosaminyl transferase 4
B4GALT1	2683	Glycan	UDP-Gal:betaGlcNAc beta 1,4- galactosyltransferase, polypeptide 1
B4GALT2	8704	Glycan	UDP-Gal:betaGlcNAc beta 1,4- galactosyltransferase, polypeptide 2
B4GALT3	8703	Glycan	UDP-Gal:betaGlcNAc beta 1,4- galactosyltransferase, polypeptide 3
B4GALT4	8702	Glycan	UDP-Gal:betaGlcNAc beta 1,4- galactosyltransferase, polypeptide 4
B4GALT5	9334	Glycan	UDP-Gal:betaGlcNAc beta 1,4- galactosyltransferase, polypeptide 5
B4GALT6	9331	Glycan	UDP-Gal:betaGlcNAc beta 1,4- galactosyltransferase, polypeptide 6
B4GALT7	11285	Glycan	xylosylprotein beta 1,4-galactosyltransferase, polypeptide 7 (galactosyltransferase I)
C1GALT1	56913	Glycan	core 1 synthase, glycoprotein-N-acetylgalactosamine 3-beta-galactosyltransferase, 1
CTBS	1486	Glycan	chitobiase, di-N-acetyl-
DAD1	1603	Glycan	defender against cell death
DDOST	1650	Glycan	dolichyl-diphosphooligosaccharide-protein glycosyltransferase
DHDDS	79947	Glycan	dehydrodolichyl diphosphate synthase
DOLK	22845	Glycan	dolichol kinase
DOLPP1	57171	Glycan	dolichyl pyrophosphate phosphatase 1
DPAGT1	1798	Glycan	dolichyl-phosphate (UDP-N-acetylglucosamine) N-acetylglucosaminephosphotransferase 1 (GlcNAc-1-P transferase)
FN3K	64122	Glycan	fructosamine 3 kinase
FN3KRP	79672	Glycan	fructosamine-3-kinase-related protein
FUT1	2523	Glycan	fucosyltransferase 1 (galactoside 2-alpha-L-fucosyltransferase, H blood group)
FUT10	84750	Glycan	fucosyltransferase 10 (alpha (1,3) fucosyltransferase)
FUT11	170384	Glycan	fucosyltransferase 11 (alpha (1,3) fucosyltransferase)
FUT2	2524	Glycan	fucosyltransferase 2 (secretor status included)
FUT3	2525	Glycan	fucosyltransferase 3 (galactoside 3(4)-L-fucosyltransferase, Lewis blood group)
FUT4	2526	Glycan	fucosyltransferase 4 (alpha (1,3) fucosyltransferase, myeloid-specific)
FUT5	2527	Glycan	fucosyltransferase 5 (alpha (1,3) fucosyltransferase)
FUT6	2528	Glycan	Fucosyltransferase 6 (alpha (1,3) fucosyltransferase)
FUT7	2529	Glycan	fucosyltransferase 7 (alpha (1,3) fucosyltransferase)
FUT8	2530	Glycan	fucosyltransferase 8 (alpha (1,6) fucosyltransferase)
FUT9	10690	Glycan	fucosyltransferase 9 (alpha (1,3) fucosyltransferase)
GALE	2582	Glycan	UDP-galactose-4-epimerase
GALNT1	2589	Glycan	UDP-N-acetyl-alpha-D-galactosamine:polypeptide N-acetylgalactosaminyltransferase 1 (GalNAc-T1)
GALNT10	55568	Glycan	UDP-N-acetyl-alpha-D-galactosamine:polypeptide N-acetylgalactosaminyltransferase 10 (GalNAc-T10)
GALNT11	63917	Glycan	UDP-N-acetyl-alpha-D-galactosamine:polypeptide N-acetylgalactosaminyltransferase 11 (GalNAc-T11)
GALNT12	79695	Glycan	UDP-N-acetyl-alpha-D-galactosamine:polypeptide N-acetylgalactosaminyltransferase 12 (GalNAc-T12)
GALNT13	114805	Glycan	UDP-N-acetyl-alpha-D-galactosamine:polypeptide N-acetylgalactosaminyltransferase 13 (GalNAc-T13)
GALNT14	79623	Glycan	UDP-N-acetyl-alpha-D-galactosamine:polypeptide N-acetylgalactosaminyltransferase 14 (GalNAc-T14)
GALNT2	2590	Glycan	UDP-N-acetyl-alpha-D-galactosamine:polypeptide N-acetylgalactosaminyltransferase 2 (GalNAc-T2)
GALNT3	2591	Glycan	UDP-N-acetyl-alpha-D-galactosamine:polypeptide N-acetylgalactosaminyltransferase 3 (GalNAc-T3)
GALNT4	8693	Glycan	UDP-N-acetyl-alpha-D-galactosamine:polypeptide N-acetylgalactosaminyltransferase 4 (GalNAc-T4)
GALNT5	11227	Glycan	UDP-N-acetyl-alpha-D-galactosamine:polypeptide N-acetylgalactosaminyltransferase 5 (GalNAc-T5)
GALNT6	11226	Glycan	UDP-N-acetyl-alpha-D-galactosamine:polypeptide N-acetylgalactosaminyltransferase 6 (GalNAc-T6)
GALNT7	51809	Glycan	UDP-N-acetyl-alpha-D-galactosamine:polypeptide N-acetylgalactosaminyltransferase 7 (GalNAc-T7)
GALNT8	26290	Glycan	UDP-N-acetyl-alpha-D-galactosamine:polypeptide N-acetylgalactosaminyltransferase 8 (GalNAc-T8)
GALNT9	50614	Glycan	UDP-N-acetyl-alpha-D-galactosamine:polypeptide N-acetylgalactosaminyltransferase 9 (GalNAc-T9)
GALNTL1	57452	Glycan	UDP-N-acetyl-alpha-D-galactosamine:polypeptide N-acetylgalactosaminyltransferase-like 1
GALNTL2	117248	Glycan	UDP-N-acetyl-alpha-D-galactosamine:polypeptide N-acetylgalactosaminyltransferase-like 2
GALNTL4	374378	Glycan	UDP-N-acetyl-alpha-D-galactosamine:polypeptide N-acetylgalactosaminyltransferase-like 4
GALNTL5	168391	Glycan	UDP-N-acetyl-alpha-D-galactosamine:polypeptide N-acetylgalactosaminyltransferase-like 5
GALNTL6	442117	Glycan	UDP-N-acetyl-alpha-D-galactosamine:polypeptide N-acetylgalactosaminyltransferase-like 6
GANAB	23193	Glycan	glucosidase, alpha; neutral AB
GANC	2595	Glycan	glucosidase, alpha; neutral C
GBA	2629	Glycan	glucosidase, beta; acid (includes glucosylceramidase)
GBA2	57704	Glycan	glucosidase, beta (bile acid) 2
GBA3	57733	Glycan	glucosidase, beta, acid 3 (cytosolic)
GBGT1	26301	Glycan	globoside alpha-1,3-N-acetylgalactosaminyltransferase 1
GCNT1	2650	Glycan	glucosaminyl (N-acetyl) transferase 1, core 2 (beta-1,6-N-acetylglucosaminyltransferase)
GCNT2	2651	Glycan	glucosaminyl (N-acetyl) transferase 2, I-branching enzyme (I blood group)
GCNT3	9245	Glycan	glucosaminyl (N-acetyl) transferase 3, mucin type
GCNT4	51301	Glycan	glucosaminyl (N-acetyl) transferase 4, core 2 (beta-1,6-N-acetylglucosaminyltransferase)
GCNT6	644378	Glycan	glucosaminyl (N-acetyl) transferase family member 6
GCNT7	140687	Glycan	glucosaminyl (N-acetyl) transferase family member 7
GCS1	7841	Glycan	glucosidase I
GLT1D1	144423	Glycan	glycosyltransferase 1 domain containing 1
GLT25D1	79709	Glycan	glycosyltransferase 25 domain containing 1
GLT25D2	23127	Glycan	glycosyltransferase 25 domain containing 2
GLT6D1	360203	Glycan	glycosyltransferase 6 domain containing 1
GLT8D1	55830	Glycan	glycosyltransferase 8 domain containing 1
GLT8D2	83468	Glycan	glycosyltransferase 8 domain containing 2
GLT8D3	283464	Glycan	glycosyltransferase 8 domain containing 3
GLT8D4	727936	Glycan	glycosyltransferase 8 domain containing 4
GTDC1	79712	Glycan	glycosyltransferase-like domain containing 1
GYLTL1B	120071	Glycan	glycosyltransferase-like 1B
HAS1	3036	Glycan	hyaluronan synthase 1
HAS2	3037	Glycan	hyaluronan synthase 2
HAS3	3038	Glycan	hyaluronan synthase 3
LARGE	9215	Glycan	like-glycosyltransferase
LYCAT	253558	Glycan	lysocardiolipin acyltransferase
MFNG	4242	Glycan	MFNG O-fucosylpeptide 3-beta-N-acetylglucosaminyltransferase
MGAT1	4245	Glycan	mannosyl (alpha-1,3-)-glycoprotein beta-1,2-N-acetylglucosaminyltransferase
MGAT2	4247	Glycan	mannosyl (alpha-1,6-)-glycoprotein beta-1,2-N-acetylglucosaminyltransferase
MGAT3	4248	Glycan	mannosyl (beta-1,4-)-glycoprotein beta-1,4-N-acetylglucosaminyltransferase
MGAT4A	11320	Glycan	Mannosyl (alpha-1,3-)-glycoprotein beta-1,4-N-acetylglucosaminyltransferase, isozyme A
MGAT4B	11282	Glycan	mannosyl (alpha-1,3-)-glycoprotein beta-1,4-N-acetylglucosaminyltransferase, isozyme B
MGAT4C	25834	Glycan	mannosyl (alpha-1,3-)-glycoprotein beta-1,4-N-acetylglucosaminyltransferase, isozyme C (putative)
MGAT5	4249	Glycan	mannosyl (alpha-1,6-)-glycoprotein beta-1,6-N-acetyl-glucosaminyltransferase
MGAT5B	146664	Glycan	mannosyl (alpha-1,6-)-glycoprotein beta-1,6-N-acetyl-glucosaminyltransferase, isozyme B
NAGA	4668	Glycan	N-acetylgalactosaminidase, alpha-
NAGPA	51172	Glycan	N-acetylglucosamine-1-phosphodiester alpha-N-acetylglucosaminidase
POFUT1	23509	Glycan	protein O-fucosyltransferase 1
POFUT2	23275	Glycan	protein O-fucosyltransferase 2
POMGNT1	55624	Glycan	protein O-linked mannose beta1,2-N-acetylglucosaminyltransferase
POMT1	10585	Glycan	protein-O-mannosyltransferase 1
POMT2	29954	Glycan	protein-O-mannosyltransferase 2
ST3GAL1	6482	Glycan	ST3 beta-galactoside alpha-2,3-sialyltransferase 1
ST3GAL2	6483	Glycan	ST3 beta-galactoside alpha-2,3-sialyltransferase 2
ST3GAL3	6487	Glycan	ST3 beta-galactoside alpha-2,3-sialyltransferase 3
ST3GAL4	6484	Glycan	ST3 beta-galactoside alpha-2,3-sialyltransferase 4
ST3GAL5	8869	Glycan	ST3 beta-galactoside alpha-2,3-sialyltransferase 5
ST3GAL6	10402	Glycan	ST3 beta-galactoside alpha-2,3-sialyltransferase 6
ST6GAL1	6480	Glycan	ST6 beta-galactosamide alpha-2,6-sialyltranferase 1
ST6GAL2	84620	Glycan	ST6 beta-galactosamide alpha-2,6-sialyltranferase 2
ST6GALNAC1	55808	Glycan	ST6 (alpha-N-acetyl-neuraminyl-2,3-beta-galactosyl-1,3)-N-acetylgalactosaminide alpha-2,6-sialyltransferase 1
ST6GALNAC2	10610	Glycan	ST6 (alpha-N-acetyl-neuraminyl-2,3-beta-galactosyl-1,3)-N-acetylgalactosaminide alpha-2,6-sialyltransferase 2
ST6GALNAC3	256435	Glycan	ST6 (alpha-N-acetyl-neuraminyl-2,3-beta-galactosyl-1,3)-N-acetylgalactosaminide alpha-2,6-sialyltransferase 3
ST6GALNAC4	27090	Glycan	ST6 (alpha-N-acetyl-neuraminyl-2,3-beta-galactosyl-1,3)-N-acetylgalactosaminide alpha-2,6-sialyltransferase 4
ST6GALNAC5	81849	Glycan	ST6 (alpha-N-acetyl-neuraminyl-2,3-beta-galactosyl-1,3)-N-acetylgalactosaminide alpha-2,6-sialyltransferase 5
ST6GALNAC6	30815	Glycan	ST6 (alpha-N-acetyl-neuraminyl-2,3-beta-galactosyl-1,3)-N-acetylgalactosaminide alpha-2,6-sialyltransferase 6
ST8SIA1	6489	Glycan	ST8 alpha-N-acetyl-neuraminide alpha-2,8-sialyltransferase 1
ST8SIA2	8128	Glycan	ST8 alpha-N-acetyl-neuraminide alpha-2,8-sialyltransferase 2
ST8SIA3	51046	Glycan	ST8 alpha-N-acetyl-neuraminide alpha-2,8-sialyltransferase 3
ST8SIA4	7903	Glycan	ST8 alpha-N-acetyl-neuraminide alpha-2,8-sialyltransferase 4
ST8SIA5	29906	Glycan	ST8 alpha-N-acetyl-neuraminide alpha-2,8-sialyltransferase 5
ST8SIA6	338596	Glycan	ST8 alpha-N-acetyl-neuraminide alpha-2,8-sialyltransferase 6
WBSCR17	64409	Glycan	Williams-Beuren syndrome chromosome region 17
XYLT1	64131	Glycan	xylosyltransferase I
XYLT2	64132	Glycan	xylosyltransferase II
DPM1	8813	Glycan Anchor	dolichyl-phosphate mannosyltransferase polypeptide 1, catalytic subunit
DPM2	8818	Glycan Anchor	dolichyl-phosphate mannosyltransferase polypeptide 2, regulatory subunit
DPM3	54344	Glycan Anchor	dolichyl-phosphate mannosyltransferase polypeptide 3
GPLD1	2822	Glycan Anchor	glycosylphosphatidylinositol specific phospholipase D1
PIGA	5277	Glycan Anchor	phosphatidylinositol glycan anchor biosynthesis, class A (paroxysmal nocturnal hemoglobinuria)
PIGB	9488	Glycan Anchor	phosphatidylinositol glycan anchor biosynthesis, class B
PIGC	5279	Glycan Anchor	phosphatidylinositol glycan anchor biosynthesis, class C
PIGF	5281	Glycan Anchor	phosphatidylinositol glycan anchor biosynthesis, class F
PIGG	54872	Glycan Anchor	phosphatidylinositol glycan anchor biosynthesis, class G
PIGH	5283	Glycan Anchor	phosphatidylinositol glycan anchor biosynthesis, class H
PIGK	10026	Glycan Anchor	phosphatidylinositol glycan anchor biosynthesis, class K
PIGL	9487	Glycan Anchor	phosphatidylinositol glycan anchor biosynthesis, class L
PIGM	93183	Glycan Anchor	phosphatidylinositol glycan anchor biosynthesis, class M
PIGN	23556	Glycan Anchor	phosphatidylinositol glycan anchor biosynthesis, class N
PIGO	84720	Glycan Anchor	phosphatidylinositol glycan anchor biosynthesis, class O
PIGP	51227	Glycan Anchor	phosphatidylinositol glycan anchor biosynthesis, class P
PIGQ	9091	Glycan Anchor	phosphatidylinositol glycan anchor biosynthesis, class Q
PIGS	94005	Glycan Anchor	phosphatidylinositol glycan anchor biosynthesis, class S
PIGT	51604	Glycan Anchor	phosphatidylinositol glycan anchor biosynthesis, class T
PIGU	128869	Glycan Anchor	phosphatidylinositol glycan anchor biosynthesis, class U
PIGV	55650	Glycan Anchor	phosphatidylinositol glycan anchor biosynthesis, class V
PIGW	284098	Glycan Anchor	phosphatidylinositol glycan anchor biosynthesis, class W
PIGX	54965	Glycan Anchor	phosphatidylinositol glycan anchor biosynthesis, class X
PIGY	84992	Glycan Anchor	phosphatidylinositol glycan anchor biosynthesis, class Y
PIGZ	80235	Glycan Anchor	phosphatidylinositol glycan anchor biosynthesis, class Z
AGA	175	Glycan Degradation	aspartylglucosaminidase
EDEM1	9695	Glycan Degradation	ER degradation enhancer, mannosidase alpha-like 1
EDEM2	55741	Glycan Degradation	ER degradation enhancer, mannosidase alpha-like 2
EDEM3	80267	Glycan Degradation	ER degradation enhancer, mannosidase alpha-like 3
FLJ21865	64772	Glycan Degradation	endo-beta-N-acetylglucosaminidase
FUCA1	2517	Glycan Degradation	fucosidase, alpha-L- 1, tissue
FUCA2	2519	Glycan Degradation	fucosidase, alpha-L- 2, plasma
GALNS	2588	Glycan Degradation	galactosamine (N-acetyl)-6-sulfate sulfatase (Morquio syndrome, mucopolysaccharidosis type IVA)
GLA	2717	Glycan Degradation	galactosidase, alpha
GLB1	2720	Glycan Degradation	galactosidase, beta 1
GLB1L	79411	Glycan Degradation	galactosidase, beta 1-like
GLB1L2	89944	Glycan Degradation	galactosidase, beta 2-like
GLB1L3	112937	Glycan Degradation	galactosidase, beta 1 like 3
GNS	2799	Glycan Degradation	glucosamine (N-acetyl)-6-sulfatase (Sanfilippo disease IIID)
GUSB	2990	Glycan Degradation	glucuronidase, beta
HEXA	3073	Glycan Degradation	hexosaminidase A (alpha polypeptide)
HEXB	3074	Glycan Degradation	hexosaminidase B (beta polypeptide)
HEXDC	284004	Glycan Degradation	hexosaminidase (glycosyl hydrolase family 20, catalytic domain) containing
HYAL1	3373	Glycan Degradation	hyaluronoglucosaminidase 1
HYAL2	8692	Glycan Degradation	hyaluronoglucosaminidase 2
HYAL3	8372	Glycan Degradation	hyaluronoglucosaminidase 3
HYAL4	23553	Glycan Degradation	hyaluronoglucosaminidase 4
IDS	3423	Glycan Degradation	iduronate 2-sulfatase (Hunter syndrome)
IDUA	3425	Glycan Degradation	iduronidase, alpha-L-
LYG1	129530	Glycan Degradation	lysozyme G-like 1
LYZ	4069	Glycan Degradation	lysozyme (renal amyloidosis)
LYZL1	119180	Glycan Degradation	lysozyme-like 1
LYZL2	84569	Glycan Degradation	lysozyme-like 2
LYZL4	131375	Glycan Degradation	lysozyme-like 4
LYZL6	57151	Glycan Degradation	lysozyme-like 6
MAN1A1	4121	Glycan Degradation	mannosidase, alpha, class 1A, member 1
MAN1A2	10905	Glycan Degradation	mannosidase, alpha, class 1A, member 2
MAN1B1	11253	Glycan Degradation	mannosidase, alpha, class 1B, member 1
MAN1C1	57134	Glycan Degradation	mannosidase, alpha, class 1C, member 1
MAN2A1	4124	Glycan Degradation	mannosidase, alpha, class 2A, member 1
MAN2A2	4122	Glycan Degradation	mannosidase, alpha, class 2A, member 2
MAN2B1	4125	Glycan Degradation	mannosidase, alpha, class 2B, member 1
MAN2B2	23324	Glycan Degradation	mannosidase, alpha, class 2B, member 2
MAN2C1	4123	Glycan Degradation	mannosidase, alpha, class 2C, member 1
MANBA	4126	Glycan Degradation	mannosidase, beta A, lysosomal
MANBAL	63905	Glycan Degradation	mannosidase, beta A, lysosomal-like
MANEA	79694	Glycan Degradation	mannosidase, endo-alpha
MANEAL	149175	Glycan Degradation	mannosidase, endo-alpha-like
NAGLU	4669	Glycan Degradation	N-acetylglucosaminidase, alpha- (Sanfilippo disease IIIB)
NEU1	4758	Glycan Degradation	sialidase 1 (lysosomal sialidase)
NEU2	4759	Glycan Degradation	sialidase 2 (cytosolic sialidase)
NEU3	10825	Glycan Degradation	sialidase 3 (membrane sialidase)
NEU4	129807	Glycan Degradation	sialidase 4
CHPF	79586	Glycan Sulfate	chondroitin polymerizing factor
CHPF2	54480	Glycan Sulfate	chondroitin sulfate glucuronyltransferase
CHST1	8534	Glycan Sulfate	carbohydrate (keratan sulfate Gal-6) sulfotransferase 1
CHST10	9486	Glycan Sulfate	carbohydrate sulfotransferase 10
CHST11	50515	Glycan Sulfate	carbohydrate (chondroitin 4) sulfotransferase 11
CHST12	55501	Glycan Sulfate	carbohydrate (chondroitin 4) sulfotransferase 12
CHST13	166012	Glycan Sulfate	carbohydrate (chondroitin 4) sulfotransferase 13
CHST14	113189	Glycan Sulfate	carbohydrate (N-acetylgalactosamine 4-0) sulfotransferase 14
CHST2	9435	Glycan Sulfate	carbohydrate (N-acetylglucosamine-6-O) sulfotransferase 2
CHST3	9469	Glycan Sulfate	carbohydrate (chondroitin 6) sulfotransferase 3
CHST4	10164	Glycan Sulfate	carbohydrate (N-acetylglucosamine 6-O) sulfotransferase 4
CHST5	23563	Glycan Sulfate	carbohydrate (N-acetylglucosamine 6-O) sulfotransferase 5
CHST6	4166	Glycan Sulfate	carbohydrate (N-acetylglucosamine 6-O) sulfotransferase 6
CHST7	56548	Glycan Sulfate	carbohydrate (N-acetylglucosamine 6-O) sulfotransferase 7
CHST8	64377	Glycan Sulfate	carbohydrate (N-acetylgalactosamine 4-0) sulfotransferase 8
CHST9	83539	Glycan Sulfate	carbohydrate (N-acetylgalactosamine 4-0) sulfotransferase 9
CHSY1	22856	Glycan Sulfate	carbohydrate (chondroitin) synthase 1
CHSY3	337876	Glycan Sulfate	chondroitin synthase-2
CSGALNACT1	55790	Glycan Sulfate	chondroitin sulfate N-acetylgalactosaminyltransferase 1
CSGALNACT2	55454	Glycan Sulfate	chondroitin sulfate N-acetylgalactosaminyltransferase 2
GAL3ST1	9514	Glycan Sulfate	galactose-3-O-sulfotransferase 1
GAL3ST2	64090	Glycan Sulfate	galactose-3-O-sulfotransferase 2
GAL3ST3	89792	Glycan Sulfate	galactose-3-O-sulfotransferase 3
GAL3ST4	79690	Glycan Sulfate	galactose-3-O-sulfotransferase 4
SGSH	6448	Glycan Sulfate	N-sulfoglucosamine sulfohydrolase (sulfamidase)
SULF1	23213	Glycan Sulfate	sulfatase 1
SULF2	55959	Glycan Sulfate	sulfatase 2
UST	10090	Glycan Sulfate	uronyl-2-sulfotransferase
AMT	275	Glycine	aminomethyltransferase
BHMT	635	Glycine	Betaine-homocysteine methyltransferase
BHMT2	23743	Glycine	betaine-homocysteine methyltransferase 2
DMGDH	29958	Glycine	dimethylglycine dehydrogenase
GCSH	2653	Glycine	glycine cleavage system protein H (aminomethyl carrier)
GLDC	2731	Glycine	glycine dehydrogenase (decarboxylating)
SARDH	1757	Glycine	sarcosine dehydrogenase
ADPGK	83440	Glycolysis	ADP-dependent glucokinase
ALDOA	226	Glycolysis	aldolase A, fructose-bisphosphate
ALDOB	229	Glycolysis	aldolase B, fructose-bisphosphate
ALDOC	230	Glycolysis	aldolase C, fructose-bisphosphate
BPGM	669	Glycolysis	2,3-bisphosphoglycerate mutase
DLAT	1737	Glycolysis	dihydrolipoamide S-acetyltransferase (E2 component of pyruvate dehydrogenase complex)
ENO1	2023	Glycolysis	enolase 1, (alpha)
ENO2	2026	Glycolysis	enolase 2 (gamma, neuronal)
ENO3	2027	Glycolysis	enolase 3 (beta, muscle)
GAPDH	2597	Glycolysis	glyceraldehyde-3-phosphate dehydrogenase
GAPDHS	26330	Glycolysis	glyceraldehyde-3-phosphate dehydrogenase, spermatogenic
GCK	2645	Glycolysis	glucokinase (hexokinase 4, maturity onset diabetes of the young 2)
GPI	2821	Glycolysis	glucose phosphate isomerase
HK1	3098	Glycolysis	hexokinase 1
HK2	3099	Glycolysis	hexokinase 2
HK3	3101	Glycolysis	hexokinase 3 (white cell)
HKDC1	80201	Glycolysis	hexokinase domain containing 1
PDHA1	5160	Glycolysis	pyruvate dehydrogenase (lipoamide) alpha 1
PDHA2	5161	Glycolysis	pyruvate dehydrogenase (lipoamide) alpha 2
PDHB	5162	Glycolysis	pyruvate dehydrogenase (lipoamide) beta
PDHX	8050	Glycolysis	pyruvate dehydrogenase complex, component X
PFKFB1	5207	Glycolysis	6-phosphofructo-2-kinase/fructose-2,6-biphosphatase 1
PFKFB2	5208	Glycolysis	6-phosphofructo-2-kinase/fructose-2,6-biphosphatase 2
PFKFB3	5209	Glycolysis	6-phosphofructo-2-kinase/fructose-2,6-biphosphatase 3
PFKFB4	5210	Glycolysis	6-phosphofructo-2-kinase/fructose-2,6-biphosphatase 4
PFKL	5211	Glycolysis	phosphofructokinase, liver
PFKM	5213	Glycolysis	phosphofructokinase, muscle
PFKP	5214	Glycolysis	phosphofructokinase, platelet
PGAM1	5223	Glycolysis	phosphoglycerate mutase 1 (brain)
PGAM2	5224	Glycolysis	phosphoglycerate mutase 2 (muscle)
PGAM4	441531	Glycolysis	phosphoglycerate mutase family member 4
PGAM5	192111	Glycolysis	phosphoglycerate mutase family member 5
PGK1	5230	Glycolysis	phosphoglycerate kinase 1
PGK2	5232	Glycolysis	phosphoglycerate kinase 2
PGM1	5236	Glycolysis	phosphoglucomutase 1
PGM2	55276	Glycolysis	phosphoglucomutase 2
PGM2L1	283209	Glycolysis	Phosphoglucomutase 2-like 1
PGM5	5239	Glycolysis	phosphoglucomutase 5
PKLR	5313	Glycolysis	pyruvate kinase, liver and RBC
PKM2	5315	Glycolysis	pyruvate kinase, muscle
TPI1	7167	Glycolysis	triosephosphate isomerase 1
GLO1	2739	Glyoxylate	glyoxalase I
GLOD4	51031	Glyoxylate	glyoxalase domain containing 4
GLOD5	392465	Glyoxylate	glyoxalase domain containing 5
HAO1	54363	Glyoxylate	hydroxyacid oxidase (glycolate oxidase) 1
HAO2	51179	Glyoxylate	hydroxyacid oxidase 2 (long chain)
EXT1	2131	Heparin Sulfate	exostoses (multiple) 1
EXT2	2132	Heparin Sulfate	exostoses (multiple) 2
EXT3	2133	Heparin Sulfate	exostoses (multiple) 3
EXTL1	2134	Heparin Sulfate	exostoses (multiple)-like 1
EXTL2	2135	Heparin Sulfate	exostoses (multiple)-like 2
EXTL3	2137	Heparin Sulfate	exostoses (multiple)-like 3
GLCE	26035	Heparin Sulfate	glucuronic acid epimerase
HGSNAT	138050	Heparin Sulfate	heparan-alpha-glucosaminide N-acetyltransferase
HPSE	10855	Heparin Sulfate	heparanase
HPSE2	60495	Heparin Sulfate	heparanase 2
HS2ST1	9653	Heparin Sulfate	heparan sulfate 2-O-sulfotransferase 1
HS3ST1	9957	Heparin Sulfate	heparan sulfate (glucosamine) 3-O-sulfotransferase 1
HS3ST2	9956	Heparin Sulfate	heparan sulfate (glucosamine) 3-O-sulfotransferase 2
HS3ST3A1	9955	Heparin Sulfate	heparan sulfate (glucosamine) 3-O-sulfotransferase 3A1
HS3ST3B1	9953	Heparin Sulfate	Heparan sulfate (glucosamine) 3-O-sulfotransferase 3B1
HS3ST4	9951	Heparin Sulfate	heparan sulfate (glucosamine) 3-O-sulfotransferase 4
HS3ST5	222537	Heparin Sulfate	heparan sulfate (glucosamine) 3-O-sulfotransferase 5
HS3ST6	64711	Heparin Sulfate	heparan sulfate (glucosamine) 3-O-sulfotransferase 6
HS6ST1	9394	Heparin Sulfate	Heparan sulfate 6-O-sulfotransferase 1
HS6ST2	90161	Heparin Sulfate	heparan sulfate 6-O-sulfotransferase 2
HS6ST3	266722	Heparin Sulfate	heparan sulfate 6-O-sulfotransferase 3
NDST1	3340	Heparin Sulfate	N-deacetylase/N-sulfotransferase (heparan glucosaminyl) 1
NDST2	8509	Heparin Sulfate	N-deacetylase/N-sulfotransferase (heparan glucosaminyl) 2
NDST3	9348	Heparin Sulfate	N-deacetylase/N-sulfotransferase (heparan glucosaminyl) 3
NDST4	64579	Heparin Sulfate	N-deacetylase/N-sulfotransferase (heparan glucosaminyl) 4
AMDHD1	144193	Histidine	amidohydrolase domain containing 1
AMDHD2	51005	Histidine	amidohydrolase domain containing 2
FTCD	10841	Histidine	formiminotransferase cyclodeaminase
HAL	3034	Histidine	histidine ammonia-lyase
HDC	3067	Histidine	Histidine decarboxylase
HNMT	3176	Histidine	histamine N-methyltransferase
UROC1	131669	Histidine	Urocanase domain containing 1
AANAT	15	Hormone	arylalkylamine N-acetyltransferase
ACE	1636	Hormone	angiotensin I converting enzyme (peptidyl-dipeptidase A) 1
ACE2	59272	Hormone	angiotensin I converting enzyme (peptidyl-dipeptidase A) 2
ALOX12	239	Hormone	arachidonate 12-lipoxygenase
ALOX12B	242	Hormone	arachidonate 12-lipoxygenase, 12R type
ALOX15	246	Hormone	arachidonate 15-lipoxygenase
ALOX15B	247	Hormone	arachidonate 15-lipoxygenase, type B
ALOX5	240	Hormone	arachidonate 5-lipoxygenase
ALOX5AP	241	Hormone	arachidonate 5-lipoxygenase-activating protein
ALOXE3	59344	Hormone	arachidonate lipoxygenase 3
AOF1	221656	Hormone	amine oxidase (flavin containing) domain 1
AOF2	23028	Hormone	amine oxidase (flavin containing) domain 2
ASMT	438	Hormone	acetylserotonin O-methyltransferase
ASMTL	8623	Hormone	acetylserotonin O-methyltransferase-like
CYP20A1	57404	Hormone	cytochrome P450, family 20, subfamily A, polypeptide 1
DIO1	1733	Hormone	deiodinase, iodothyronine, type I
DIO2	1734	Hormone	deiodinase, iodothyronine, type II
DIO3	1735	Hormone	deiodinase, iodothyronine, type III
HPGD	3248	Hormone	hydroxyprostaglandin dehydrogenase 15-(NAD)
IYD	389434	Hormone	iodotyrosine deiodinase
LNPEP	4012	Hormone	leucyl/cystinyl aminopeptidase
LTA4H	4048	Hormone	leukotriene A4 hydrolase
LTC4S	4056	Hormone	leukotriene C4 synthase
MME	4311	Hormone	membrane metallo-endopeptidase
MMEL1	79258	Hormone	membrane metallo-endopeptidase-like 1
PGDS	27306	Hormone	prostaglandin D2 synthase, hematopoietic
PTGDS	5730	Hormone	prostaglandin D2 synthase 21kDa (brain)
PTGES	9536	Hormone	prostaglandin E synthase
PTGES2	80142	Hormone	prostaglandin E synthase 2
PTGES3	10728	Hormone	prostaglandin E synthase 3 (cytosolic)
PTGIS	5740	Hormone	prostaglandin I2 (prostacyclin) synthase
PTGR1	22949	Hormone	prostaglandin reductase 1
PTGR2	145482	Hormone	prostaglandin reductase 2
PTGS1	5742	Hormone	prostaglandin-endoperoxide synthase 1 (prostaglandin G/H synthase and cyclooxygenase)
PTGS2	5743	Hormone	prostaglandin-endoperoxide synthase 2 (prostaglandin G/H synthase and cyclooxygenase)
TBXAS1	6916	Hormone	thromboxane A synthase 1 (platelet, cytochrome P450, family 5, subfamily A)
TPO	7173	Hormone	thyroid peroxidase
CDIPT	10423	Inositol Phosphate	CDP-diacylglycerol--inositol 3-phosphatidyltransferase (phosphatidylinositol synthase)
FIG4	9896	Inositol Phosphate	FIG4 homolog (S. cerevisiae)
IMPA1	3612	Inositol Phosphate	inositol(myo)-1(or 4)-monophosphatase 1
IMPA2	3613	Inositol Phosphate	inositol(myo)-1(or 4)-monophosphatase 2
IMPAD1	54928	Inositol Phosphate	inositol monophosphatase domain containing 1
INPP1	3628	Inositol Phosphate	inositol polyphosphate-1-phosphatase
INPP4A	3631	Inositol Phosphate	inositol polyphosphate-4-phosphatase, type I, 107kDa
INPP4B	8821	Inositol Phosphate	inositol polyphosphate-4-phosphatase, type II, 105kDa
INPP5A	3632	Inositol Phosphate	inositol polyphosphate-5-phosphatase, 40kDa
INPP5B	3633	Inositol Phosphate	inositol polyphosphate-5-phosphatase, 75kDa
INPP5D	3635	Inositol Phosphate	inositol polyphosphate-5-phosphatase, 145kDa
INPP5E	56623	Inositol Phosphate	inositol polyphosphate-5-phosphatase, 72 kDa
INPP5F	22876	Inositol Phosphate	inositol polyphosphate-5-phosphatase F
INPP5J	27124	Inositol Phosphate	inositol polyphosphate-5-phosphatase J
INPP5K	51763	Inositol Phosphate	inositol polyphosphate-5-phosphatase K
INPPL1	3636	Inositol Phosphate	inositol polyphosphate phosphatase-like 1
IP6K1	9807	Inositol Phosphate	inositol hexaphosphate kinase 1
IP6K2	51447	Inositol Phosphate	inositol hexaphosphate kinase 2
IP6K3	117283	Inositol Phosphate	inositol hexaphosphate kinase 3
IPMK	253430	Inositol Phosphate	inositol polyphosphate multikinase
IPPK	64768	Inositol Phosphate	inositol 1,3,4,5,6-pentakisphosphate 2-kinase
ISYNA1	51477	Inositol Phosphate	myo-inositol 1-phosphate synthase A1
ITPK1	3705	Inositol Phosphate	inositol 1,3,4-triphosphate 5/6 kinase
ITPKA	3706	Inositol Phosphate	inositol 1,4,5-trisphosphate 3-kinase A
ITPKB	3707	Inositol Phosphate	inositol 1,4,5-trisphosphate 3-kinase B
ITPKC	80271	Inositol Phosphate	inositol 1,4,5-trisphosphate 3-kinase C
MINPP1	9562	Inositol Phosphate	multiple inositol polyphosphate histidine phosphatase, 1
MIOX	55586	Inositol Phosphate	myo-inositol oxygenase
PGAP1	80055	Inositol Phosphate	GPI deacylase
PI4K2A	55361	Inositol Phosphate	phosphatidylinositol 4-kinase type 2 alpha
PI4K2B	55300	Inositol Phosphate	Phosphatidylinositol 4-kinase type 2 beta
PI4KA	5297	Inositol Phosphate	phosphatidylinositol 4-kinase, catalytic, alpha
PI4KB	5298	Inositol Phosphate	phosphatidylinositol 4-kinase, catalytic, beta
PIK3C2A	5286	Inositol Phosphate	phosphoinositide-3-kinase, class 2, alpha polypeptide
PIK3C2B	5287	Inositol Phosphate	phosphoinositide-3-kinase, class 2, beta polypeptide
PIK3C2G	5288	Inositol Phosphate	phosphoinositide-3-kinase, class 2, gamma polypeptide
PIK3C3	5289	Inositol Phosphate	phosphoinositide-3-kinase, class 3
PIK3CA	5290	Inositol Phosphate	phosphoinositide-3-kinase, catalytic, alpha polypeptide
PIK3CB	5291	Inositol Phosphate	phosphoinositide-3-kinase, catalytic, beta polypeptide
PIK3CD	5293	Inositol Phosphate	phosphoinositide-3-kinase, catalytic, delta polypeptide
PIK3CG	5294	Inositol Phosphate	phosphoinositide-3-kinase, catalytic, gamma polypeptide
PIK3R1	5295	Inositol Phosphate	phosphoinositide-3-kinase, regulatory subunit 1 (p85 alpha)
PIK3R2	5296	Inositol Phosphate	phosphoinositide-3-kinase, regulatory subunit 2 (p85 beta)
PIK3R3	8503	Inositol Phosphate	phosphoinositide-3-kinase, regulatory subunit 3 (p55, gamma)
PIK3R4	30849	Inositol Phosphate	phosphoinositide-3-kinase, regulatory subunit 4, p150
PIK3R5	23533	Inositol Phosphate	phosphoinositide-3-kinase, regulatory subunit 5, p101
PIK3R6	146850	Inositol Phosphate	phosphoinositide-3-kinase, regulatory subunit 6
PIP4K2A	5305	Inositol Phosphate	phosphatidylinositol-5-phosphate 4-kinase, type II, alpha
PIP4K2B	8396	Inositol Phosphate	phosphatidylinositol-5-phosphate 4-kinase, type II, beta
PIP4K2C	79837	Inositol Phosphate	phosphatidylinositol-5-phosphate 4-kinase, type II, gamma
PIP5K1A	8394	Inositol Phosphate	phosphatidylinositol-4-phosphate 5-kinase, type I, alpha
PIP5K1B	8395	Inositol Phosphate	phosphatidylinositol-4-phosphate 5-kinase, type I, beta
PIP5K1C	23396	Inositol Phosphate	phosphatidylinositol-4-phosphate 5-kinase, type I, gamma
PIP5K3	200576	Inositol Phosphate	phosphatidylinositol-3-phosphate/phosphatidylinositol 5-kinase, type III
PIP5KL1	138429	Inositol Phosphate	phosphatidylinositol-4-phosphate 5-kinase-like 1
PTEN	5728	Inositol Phosphate	phosphatase and tensin homolog
SYNJ1	8867	Inositol Phosphate	synaptojanin 1
SYNJ2	8871	Inositol Phosphate	synaptojanin 2
ATP11A	23250	Ion Transport	ATPase, class VI, type 11A
ATP11B	23200	Ion Transport	ATPase, class VI, type 11B
ATP11C	286410	Ion Transport	ATPase, class VI, type 11C
ATP12A	479	Ion Transport	ATPase, H+/K+ transporting, nongastric, alpha polypeptide
ATP1A1	476	Ion Transport	ATPase, Na+/K+ transporting, alpha 1 polypeptide
ATP1A2	477	Ion Transport	ATPase, Na+/K+ transporting, alpha 2 polypeptide
ATP1A3	478	Ion Transport	ATPase, Na+/K+ transporting, alpha 3 polypeptide
ATP1A4	480	Ion Transport	ATPase, Na+/K+ transporting, alpha 4 polypeptide
ATP1B1	481	Ion Transport	ATPase, Na+/K+ transporting, beta 1 polypeptide
ATP1B2	482	Ion Transport	ATPase, Na+/K+ transporting, beta 2 polypeptide
ATP1B3	483	Ion Transport	ATPase, Na+/K+ transporting, beta 3 polypeptide
ATP1B4	23439	Ion Transport	ATPase, (Na+)/K+ transporting, beta 4 polypeptide
ATP2A1	487	Ion Transport	ATPase, Ca++ transporting, cardiac muscle, fast twitch 1
ATP2A2	488	Ion Transport	ATPase, Ca++ transporting, cardiac muscle, slow twitch 2
ATP2A3	489	Ion Transport	ATPase, Ca++ transporting, ubiquitous
ATP2B1	490	Ion Transport	ATPase, Ca++ transporting, plasma membrane 1
ATP2B2	491	Ion Transport	ATPase, Ca++ transporting, plasma membrane 2
ATP2B3	492	Ion Transport	ATPase, Ca++ transporting, plasma membrane 3
ATP2B4	493	Ion Transport	ATPase, Ca++ transporting, plasma membrane 4
ATP2C1	27032	Ion Transport	ATPase, Ca++-sequestering
ATP2C2	9914	Ion Transport	ATPase, Ca++ transporting, type 2C, member 2
ATP3	494	Ion Transport	ATPase, Mg++ transporting
ATP4A	495	Ion Transport	ATPase, H+/K+ exchanging, gastric, alpha polypeptide
ATP4B	496	Ion Transport	ATPase, H+/K+ exchanging, beta polypeptide
ATP7A	538	Ion Transport	ATPase, Cu++ transporting, alpha polypeptide
ATP7B	540	Ion Transport	ATPase, Cu++ transporting, beta polypeptide
BEST1	7439	Ion Transport	Bestrophin 1
BEST2	54831	Ion Transport	Bestrophin 2
BEST3	144453	Ion Transport	Bestrophin 3
BEST4	266675	Ion Transport	Bestrophin 4
BSND	7809	Ion Transport	Bartter syndrome, infantile, with sensorineural deafness (Barttin)
C14orf68	283600	Ion Transport	Chromosome 14 open reading frame 68
C20orf59	63910	Ion Transport	Chromosome 20 open reading frame 59
C6orf192	116843	Ion Transport	Chromosome 6 open reading frame 192
CACNA1A	773	Ion Transport	calcium channel, voltage-dependent, P/Q type, alpha 1A subunit
CACNA1B	774	Ion Transport	calcium channel, voltage-dependent, N type, alpha 1B subunit
CACNA1C	775	Ion Transport	calcium channel, voltage-dependent, L type, alpha 1C subunit
CACNA1D	776	Ion Transport	calcium channel, voltage-dependent, L type, alpha 1D subunit
CACNA1E	777	Ion Transport	calcium channel, voltage-dependent, R type, alpha 1E subunit
CACNA1F	778	Ion Transport	calcium channel, voltage-dependent, alpha 1F subunit
CACNA1G	8913	Ion Transport	calcium channel, voltage-dependent, T type, alpha 1G subunit
CACNA1H	8912	Ion Transport	calcium channel, voltage-dependent, T type, alpha 1H subunit
CACNA1I	8911	Ion Transport	calcium channel, voltage-dependent, T type, alpha 1I subunit
CACNA1S	779	Ion Transport	calcium channel, voltage-dependent, L type, alpha 1S subunit
CACNA2D1	781	Ion Transport	calcium channel, voltage-dependent, alpha2/delta subunit 1
CACNA2D2	9254	Ion Transport	calcium channel, voltage-dependent, alpha 2/delta subunit 2
CACNA2D3	55799	Ion Transport	calcium channel, voltage-dependent, alpha2/delta subunit 3
CACNA2D4	93589	Ion Transport	calcium channel, voltage-dependent, alpha 2/delta subunit 4
CACNB1	782	Ion Transport	calcium channel, voltage-dependent, beta 1 subunit
CACNB2	783	Ion Transport	calcium channel, voltage-dependent, beta 2 subunit
CACNB3	784	Ion Transport	calcium channel, voltage-dependent, beta 3 subunit
CACNB4	785	Ion Transport	calcium channel, voltage-dependent, beta 4 subunit
CACNG1	786	Ion Transport	calcium channel, voltage-dependent, gamma subunit 1
CACNG2	10369	Ion Transport	calcium channel, voltage-dependent, gamma subunit 2
CACNG3	10368	Ion Transport	calcium channel, voltage-dependent, gamma subunit 3
CACNG4	27092	Ion Transport	calcium channel, voltage-dependent, gamma subunit 4
CACNG5	27091	Ion Transport	calcium channel, voltage-dependent, gamma subunit 5
CACNG6	59285	Ion Transport	calcium channel, voltage-dependent, gamma subunit 6
CACNG7	59284	Ion Transport	calcium channel, voltage-dependent, gamma subunit 7
CACNG8	59283	Ion Transport	calcium channel, voltage-dependent, gamma subunit 8
CATSPER1	117144	Ion Transport	cation channel, sperm associated 1
CATSPER2	117155	Ion Transport	cation channel, sperm associated 2
CATSPER3	347732	Ion Transport	cation channel, sperm associated 3
CATSPERB	79820	Ion Transport	cation channel, sperm-associated, beta
CFTR	1080	Ion Transport	Cystic fibrosis transmembrane conductance regulator (ATP-binding cassette sub-family C, member 7)
CHRNA1	1134	Ion Transport	Cholinergic receptor, nicotinic, alpha 1 (muscle)
CHRNA10	57053	Ion Transport	Cholinergic receptor, nicotinic, alpha 10
CHRNA2	1135	Ion Transport	Cholinergic receptor, nicotinic, alpha 2 (neuronal)
CHRNA3	1136	Ion Transport	Cholinergic receptor, nicotinic, alpha 3
CHRNA4	1137	Ion Transport	Cholinergic receptor, nicotinic, alpha 4
CHRNA5	1138	Ion Transport	Cholinergic receptor, nicotinic, alpha 5
CHRNA6	8973	Ion Transport	Cholinergic receptor, nicotinic, alpha 6
CHRNA7	1139	Ion Transport	Cholinergic receptor, nicotinic, alpha 7
CHRNA9	55584	Ion Transport	Cholinergic receptor, nicotinic, alpha 9
CHRNB1	1140	Ion Transport	Cholinergic receptor, nicotinic, beta 1 (muscle)
CHRNB2	1141	Ion Transport	Cholinergic receptor, nicotinic, beta 2 (neuronal)
CHRNB3	1142	Ion Transport	Cholinergic receptor, nicotinic, beta 3
CHRNB4	1143	Ion Transport	Cholinergic receptor, nicotinic, beta 4
CHRND	1144	Ion Transport	Cholinergic receptor, nicotinic, delta
CHRNE	1145	Ion Transport	Cholinergic receptor, nicotinic, epsilon
CHRNG	1146	Ion Transport	Cholinergic receptor, nicotinic, gamma
CLCA1	1179	Ion Transport	chloride channel calcium activated 1
CLCA2	9635	Ion Transport	chloride channel calcium activated 2
CLCA3	9629	Ion Transport	chloride channel calcium activated 3
CLCA4	22802	Ion Transport	chloride channel calcium activated 4
CLCC1	23155	Ion Transport	chloride channel CLIC-like 1
CLCN1	1180	Ion Transport	chloride channel 1
CLCN2	1181	Ion Transport	chloride channel 2
CLCN3	1182	Ion Transport	chloride channel 3
CLCN4	1183	Ion Transport	chloride channel 4-2
CLCN5	1184	Ion Transport	chloride channel 5
CLCN6	1185	Ion Transport	chloride channel 6
CLCN7	1186	Ion Transport	chloride channel 7
CLCNKA	1187	Ion Transport	Chloride channel Ka
CLCNKB	1188	Ion Transport	chloride channel Kb
CLIC1	1192	Ion Transport	chloride intracellular channel 1
CLIC2	1193	Ion Transport	chloride intracellular channel 2
CLIC3	9022	Ion Transport	chloride intracellular channel 3
CLIC4	25932	Ion Transport	chloride intracellular channel 4 (mitochondrial)
CLIC5	53405	Ion Transport	chloride intracellular channel 5
CLIC6	54102	Ion Transport	chloride intracellular channel 6
CNGA1	1259	Ion Transport	cyclic nucleotide gated channel alpha 1
CNGA2	1260	Ion Transport	Cyclic nucleotide gated channel alpha 2
CNGA3	1261	Ion Transport	cyclic nucleotide gated channel alpha 3
CNGA4	1262	Ion Transport	cyclic nucleotide gated channel alpha 4
CNGB1	1258	Ion Transport	cyclic nucleotide gated channel beta 1
CNGB3	54714	Ion Transport	cyclic nucleotide gated channel beta 3
GABRA1	2554	Ion Transport	Gamma-aminobutyric acid (GABA) A receptor, alpha 1
GABRA2	2555	Ion Transport	Gamma-aminobutyric acid (GABA) A receptor, alpha 2
GABRA3	2556	Ion Transport	Gamma-aminobutyric acid (GABA) A receptor, alpha 3
GABRA4	2557	Ion Transport	Gamma-aminobutyric acid (GABA) A receptor, alpha 4
GABRA5	2558	Ion Transport	Gamma-aminobutyric acid (GABA) A receptor, alpha 5
GABRA6	2559	Ion Transport	Gamma-aminobutyric acid (GABA) A receptor, alpha 6
GABRB1	2560	Ion Transport	Gamma-aminobutyric acid (GABA) A receptor, beta 1
GABRB2	2561	Ion Transport	Gamma-aminobutyric acid (GABA) A receptor, beta 2
GABRB3	2562	Ion Transport	Gamma-aminobutyric acid (GABA) A receptor, beta 3
GABRD	2563	Ion Transport	Gamma-aminobutyric acid (GABA) A receptor, delta
GABRE	2564	Ion Transport	Gamma-aminobutyric acid (GABA) A receptor, epsilon
GABRG1	2565	Ion Transport	Gamma-aminobutyric acid (GABA) A receptor, gamma 1
GABRG2	2566	Ion Transport	Gamma-aminobutyric acid (GABA) A receptor, gamma 2
GABRG3	2567	Ion Transport	Gamma-aminobutyric acid (GABA) A receptor, gamma 3
GABRP	2568	Ion Transport	Gamma-aminobutyric acid (GABA) A receptor, pi
GABRQ	55879	Ion Transport	Gamma-aminobutyric acid (GABA) receptor, theta
GABRR1	2569	Ion Transport	Gamma-aminobutyric acid (GABA) receptor, rho 1
GABRR2	2570	Ion Transport	Gamma-aminobutyric acid (GABA) receptor, rho 2
GABRR3	200959	Ion Transport	Gamma-aminobutyric acid (GABA) receptor, rho 3
GLRA1	2741	Ion Transport	Glycine receptor, alpha 1 (startle disease/hyperekplexia)
GLRA2	2742	Ion Transport	Glycine receptor, alpha 2
GLRA3	8001	Ion Transport	Glycine receptor, alpha 3
GLRA4	441509	Ion Transport	Glycine receptor, alpha 4
GLRB	2743	Ion Transport	Glycine receptor, beta
GRIA1	2890	Ion Transport	Glutamate receptor, ionotropic, AMPA 1
GRIA2	2891	Ion Transport	Glutamate receptor, ionotropic, AMPA 2
GRIA3	2892	Ion Transport	Glutamate receptor, ionotrophic, AMPA 3
GRIA4	2893	Ion Transport	Glutamate receptor, ionotrophic, AMPA 4
GRID1	2894	Ion Transport	Glutamate receptor, ionotropic, delta 1
GRID2	2895	Ion Transport	Glutamate receptor, ionotropic, delta 2
GRIK1	2897	Ion Transport	Glutamate receptor, ionotropic, kainate 1
GRIK2	2898	Ion Transport	Glutamate receptor, ionotropic, kainate 2
GRIK3	2899	Ion Transport	Glutamate receptor, ionotropic, kainate 3
GRIK4	2900	Ion Transport	Glutamate receptor, ionotropic, kainate 4
GRIK5	2901	Ion Transport	Glutamate receptor, ionotropic, kainate 5
GRIN1	2902	Ion Transport	Glutamate receptor, ionotropic, N-methyl D-aspartate 1
GRIN2A	2903	Ion Transport	Glutamate receptor, ionotropic, N-methyl D-aspartate 2A
GRIN2B	2904	Ion Transport	Glutamate receptor, ionotropic, N-methyl D-aspartate 2B
GRIN2C	2905	Ion Transport	Glutamate receptor, ionotropic, N-methyl D-aspartate 2C
GRIN2D	2906	Ion Transport	Glutamate receptor, ionotropic, N-methyl D-aspartate 2D
GRIN3A	116443	Ion Transport	Glutamate receptor, ionotropic, N-methyl-D-aspartate 3A
GRIN3B	116444	Ion Transport	Glutamate receptor, ionotropic, N-methyl-D-aspartate 3B
HCN1	348980	Ion Transport	hyperpolarization activated cyclic nucleotide-gated potassium channel 1
HCN2	610	Ion Transport	hyperpolarization activated cyclic nucleotide-gated potassium channel 2
HCN3	57657	Ion Transport	hyperpolarization activated cyclic nucleotide-gated potassium channel 3
HCN4	10021	Ion Transport	hyperpolarization activated cyclic nucleotide-gated potassium channel 4
HTR3A	3359	Ion Transport	5-hydroxytryptamine (serotonin) receptor 3A
HTR3B	9177	Ion Transport	5-hydroxytryptamine (serotonin) receptor 3B
HTR3C	170572	Ion Transport	5-hydroxytryptamine (serotonin) receptor 3, family member C
HTR3D	200909	Ion Transport	5-hydroxytryptamine (serotonin) receptor 3 family member D
HTR3E	285242	Ion Transport	5-hydroxytryptamine (serotonin) receptor 3, family member E
ITPR1	3708	Ion Transport	Inositol 1,4,5-triphosphate receptor, type 1
ITPR2	3709	Ion Transport	inositol 1,4,5-triphosphate receptor, type 2
ITPR3	3710	Ion Transport	inositol 1,4,5-triphosphate receptor, type 3
KCNA1	3736	Ion Transport	potassium voltage-gated channel, shaker-related subfamily, member 1
KCNA10	3744	Ion Transport	potassium voltage-gated channel, shaker-related subfamily, member 10
KCNA2	3737	Ion Transport	potassium voltage-gated channel, shaker-related subfamily, member 2
KCNA3	3738	Ion Transport	potassium voltage-gated channel, shaker-related subfamily, member 3
KCNA4	3739	Ion Transport	potassium voltage-gated channel, shaker-related subfamily, member 4
KCNA5	3741	Ion Transport	potassium voltage-gated channel, shaker-related subfamily, member 5
KCNA6	3742	Ion Transport	potassium voltage-gated channel, shaker-related, subfamily, member 6
KCNA7	3743	Ion Transport	potassium voltage-gated channel, shaker-related subfamily, member 7
KCNAB1	7881	Ion Transport	potassium voltage-gated channel, shaker-related subfamily, beta member 1
KCNAB2	8514	Ion Transport	potassium voltage-gated channel, shaker-related subfamily, beta member 2
KCNAB3	9196	Ion Transport	potassium voltage-gated channel, shaker-related subfamily, beta member 3
KCNB1	3745	Ion Transport	potassium voltage gated channel, Shab-related subfamily, member 1
KCNB2	9312	Ion Transport	potassium voltage gated channel, Shab-related subfamily, member 2
KCNC1	3746	Ion Transport	potassium voltage gated channel, Shaw-related subfamily, member 1
KCNC2	3747	Ion Transport	potassium voltage gated channel, Shaw-related subfamily, member 2
KCNC3	3748	Ion Transport	potassium voltage gated channel, Shaw-related subfamily, member 3
KCNC4	3749	Ion Transport	potassium voltage gated channel, Shaw-related subfamily, member 4
KCND1	3750	Ion Transport	potassium voltage-gated channel, Shal-related family, member 1
KCND2	3751	Ion Transport	potassium voltage-gated channel, Shal-related family, member 2
KCND3	3752	Ion Transport	potassium voltage-gated channel, Shal-related family, member 3
KCNE1	3753	Ion Transport	potassium voltage-gated channel, Isk-related subfamily, member 1
KCNE1L	23630	Ion Transport	potassium voltage-gated channel, Isk-related family, member 1-like
KCNE2	9992	Ion Transport	potassium voltage-gated channel, Isk-related subfamily, gene 2
KCNE3	10008	Ion Transport	potassium voltage-gated channel, Isk-related subfamily, gene 3
KCNE4	23704	Ion Transport	potassium voltage-gated channel, Isk-related subfamily, gene 4
KCNF1	3754	Ion Transport	potassium voltage-gated channel, subfamily F, member 1
KCNG1	3755	Ion Transport	potassium voltage-gated channel, subfamily G, member 1
KCNG2	26251	Ion Transport	potassium voltage-gated channel, subfamily G, member 2
KCNG3	170850	Ion Transport	potassium voltage-gated channel, subfamily G, member 3
KCNG4	93107	Ion Transport	potassium voltage-gated channel, subfamily G, member 4
KCNH1	3756	Ion Transport	potassium voltage-gated channel, subfamily H (eag-related), member 1
KCNH2	3757	Ion Transport	potassium voltage-gated channel, subfamily H (eag-related), member 2
KCNH3	23416	Ion Transport	potassium voltage-gated channel, subfamily H (eag-related), member 3
KCNH4	23415	Ion Transport	potassium voltage-gated channel, subfamily H (eag-related), member 4
KCNH5	27133	Ion Transport	potassium voltage-gated channel, subfamily H (eag-related), member 5
KCNH6	81033	Ion Transport	potassium voltage-gated channel, subfamily H (eag-related), member 6
KCNH7	90134	Ion Transport	potassium voltage-gated channel, subfamily H (eag-related), member 7
KCNH8	131096	Ion Transport	potassium voltage-gated channel, subfamily H (eag-related), member 8
KCNJ1	3758	Ion Transport	potassium inwardly-rectifying channel, subfamily J, member 1
KCNJ10	3766	Ion Transport	potassium inwardly-rectifying channel, subfamily J, member 10
KCNJ11	3767	Ion Transport	potassium inwardly rectifying channel, subfamily J, member 11
KCNJ12	3768	Ion Transport	potassium inwardly-rectifying channel, subfamily J, member 12
KCNJ13	3769	Ion Transport	potassium inwardly-rectifying channel, subfamily J, member 13
KCNJ14	3770	Ion Transport	potassium inwardly-rectifying channel, subfamily J, member 14
KCNJ15	3772	Ion Transport	potassium inwardly-rectifying channel, subfamily J, member 15
KCNJ16	3773	Ion Transport	potassium inwardly-rectifying channel, subfamily J, member 16
KCNJ2	3759	Ion Transport	potassium inwardly-rectifying channel, subfamily J, member 2
KCNJ3	3760	Ion Transport	potassium inwardly-rectifying channel, subfamily J, member 3
KCNJ4	3761	Ion Transport	potassium inwardly-rectifying channel, subfamily J, member 4
KCNJ5	3762	Ion Transport	potassium inwardly-rectifying channel, subfamily J, member 5
KCNJ6	3763	Ion Transport	potassium inwardly-rectifying channel, subfamily J, member 6
KCNJ8	3764	Ion Transport	potassium inwardly-rectifying channel, subfamily J, member 8
KCNJ9	3765	Ion Transport	potassium inwardly-rectifying channel, subfamily J, member 9
KCNK1	3775	Ion Transport	potassium channel, subfamily K, member 1
KCNK10	54207	Ion Transport	potassium channel, subfamily K, member 10
KCNK12	56660	Ion Transport	potassium channel, subfamily K, member 12
KCNK13	56659	Ion Transport	potassium channel, subfamily K, member 13
KCNK15	60598	Ion Transport	potassium channel, subfamily K, member 15
KCNK16	83795	Ion Transport	potassium channel, subfamily K, member 16
KCNK17	89822	Ion Transport	potassium channel, subfamily K, member 17
KCNK18	338567	Ion Transport	Potassium channel, subfamily K, member 18
KCNK2	3776	Ion Transport	potassium channel, subfamily K, member 2
KCNK3	3777	Ion Transport	potassium channel, subfamily K, member 3
KCNK4	50801	Ion Transport	potassium channel, subfamily K, member 4
KCNK5	8645	Ion Transport	potassium channel, subfamily K, member 5
KCNK6	9424	Ion Transport	potassium inwardly-rectifying channel, subfamily K, member 6
KCNK7	10089	Ion Transport	potassium channel, subfamily K, member 7
KCNK9	51305	Ion Transport	potassium channel, subfamily K, member 9
KCNMA1	3778	Ion Transport	potassium large conductance calcium-activated channel, subfamily M, alpha member 1
KCNMB1	3779	Ion Transport	potassium large conductance calcium-activated channel, subfamily M, beta member 1
KCNMB2	10242	Ion Transport	potassium large conductance calcium-activated channel, subfamily M, beta member 2
KCNMB3	27094	Ion Transport	potassium large conductance calcium-activated channel, subfamily M beta member 3
KCNMB4	27345	Ion Transport	potassium large conductance calcium-activated channel, subfamily M, beta member 4
KCNN1	3780	Ion Transport	potassium intermediate/small conductance calcium-activated channel, subfamily N, member 1
KCNN2	3781	Ion Transport	potassium intermediate/small conductance calcium-activated channel, subfamily N, member 2
KCNN3	3782	Ion Transport	potassium intermediate/small conductance calcium-activated channel, subfamily N, member 3
KCNN4	3783	Ion Transport	potassium intermediate/small conductance calcium-activated channel, subfamily N, member 4
KCNQ1	3784	Ion Transport	potassium voltage-gated channel, subfamily Q, member 1
KCNQ2	3785	Ion Transport	potassium voltage-gated channel, subfamily Q, member 2
KCNQ3	3786	Ion Transport	potassium voltage-gated channel, subfamily Q, member 3
KCNQ4	9132	Ion Transport	potassium voltage-gated channel, subfamily Q, member 4
KCNQ5	56479	Ion Transport	potassium voltage-gated channel, subfamily Q, member 5
KCNS1	3787	Ion Transport	K+ voltage-gated channel, subfamily S, 1
KCNS2	3788	Ion Transport	K+ voltage-gated channel, subfamily S, 2
KCNS3	3790	Ion Transport	potassium voltage-gated channel, delayed-rectifier, subfamily S, member 3
KCNT1	57582	Ion Transport	potassium channel, subfamily T, member 1
KCNT2	343450	Ion Transport	potassium channel, subfamily T, member 2
KCNU1	157855	Ion Transport	potassium channel, subfamily U, member 1
KCNV1	27012	Ion Transport	potassium channel, subfamily V, member 1
KCNV2	169522	Ion Transport	potassium channel, subfamily V, member 2
KCTD1	284252	Ion Transport	potassium channel tetramerisation domain containing 1
KCTD10	83892	Ion Transport	potassium channel tetramerisation domain containing 10
KCTD11	147040	Ion Transport	potassium channel tetramerisation domain containing 11
KCTD12	115207	Ion Transport	potassium channel tetramerisation domain containing 12
KCTD13	253980	Ion Transport	potassium channel tetramerisation domain containing 13
KCTD14	65987	Ion Transport	potassium channel tetramerisation domain containing 14
KCTD15	79047	Ion Transport	potassium channel tetramerisation domain containing 15
KCTD16	57528	Ion Transport	potassium channel tetramerisation domain containing 16
KCTD17	79734	Ion Transport	potassium channel tetramerisation domain containing 17
KCTD18	130535	Ion Transport	potassium channel tetramerisation domain containing 18
KCTD19	146212	Ion Transport	potassium channel tetramerisation domain containing 19
KCTD2	23510	Ion Transport	potassium channel tetramerisation domain containing 2
KCTD20	222658	Ion Transport	potassium channel tetramerisation domain containing 20
KCTD21	283219	Ion Transport	potassium channel tetramerisation domain containing 21
KCTD3	51133	Ion Transport	potassium channel tetramerisation domain containing 3
KCTD4	386618	Ion Transport	potassium channel tetramerisation domain containing 4
KCTD5	54442	Ion Transport	potassium channel tetramerisation domain containing 5
KCTD6	200845	Ion Transport	potassium channel tetramerisation domain containing 6
KCTD7	154881	Ion Transport	potassium channel tetramerisation domain containing 7
KCTD8	386617	Ion Transport	potassium channel tetramerisation domain containing 8
KCTD9	54793	Ion Transport	potassium channel tetramerisation domain containing 9
P2RX1	5023	Ion Transport	purinergic receptor P2X, ligand-gated ion channel, 1
P2RX2	22953	Ion Transport	purinergic receptor P2X, ligand-gated ion channel, 2
P2RX3	5024	Ion Transport	purinergic receptor P2X, ligand-gated ion channel, 3
P2RX4	5025	Ion Transport	purinergic receptor P2X, ligand-gated ion channel, 4
P2RX5	5026	Ion Transport	purinergic receptor P2X, ligand-gated ion channel, 5
P2RX6	9127	Ion Transport	purinergic receptor P2X, ligand-gated ion channel, 6
P2RX7	5027	Ion Transport	purinergic receptor P2X, ligand-gated ion channel, 7
SCN10A	6336	Ion Transport	sodium channel, voltage-gated, type X, alpha
SCN11A	11280	Ion Transport	sodium channel, voltage-gated, type XI, alpha
SCN1A	6323	Ion Transport	sodium channel, voltage-gated, type I, alpha
SCN1B	6324	Ion Transport	sodium channel, voltage-gated, type I, beta
SCN2A	6326	Ion Transport	sodium channel, voltage-gated, type II, alpha 1
SCN2B	6327	Ion Transport	sodium channel, voltage-gated, type II, beta
SCN3A	6328	Ion Transport	sodium channel, voltage-gated, type III, alpha
SCN3B	55800	Ion Transport	sodium channel, voltage-gated, type III, beta
SCN4A	6329	Ion Transport	sodium channel, voltage-gated, type IV, alpha
SCN4B	6330	Ion Transport	sodium channel, voltage-gated, type IV, beta
SCN5A	6331	Ion Transport	sodium channel, voltage-gated, type V, alpha
SCN7A	6332	Ion Transport	sodium channel, voltage-gated, type VII, alpha
SCN8A	6334	Ion Transport	sodium channel, voltage-gated, type VIII, alpha
SCN9A	6335	Ion Transport	sodium channel, voltage-gated, type IX, alpha
SCNN1A	6337	Ion Transport	sodium channel, nonvoltage-gated, type I, alpha
SCNN1B	6338	Ion Transport	sodium channel, nonvoltage-gated 1 beta
SCNN1D	6339	Ion Transport	sodium channel, nonvoltage-gated 1, delta
SCNN1G	6340	Ion Transport	sodium channel, nonvoltage-gated 1 gamma
SLC11A1	6556	Ion Transport	solute carrier family 11 (proton-coupled divalent metal ion transporters), member 1
SLC11A2	4891	Ion Transport	solute carrier family 11 (proton-coupled divalent metal ion transporters), member 2
SLC12A1	6557	Ion Transport	solute carrier family 12 (sodium/potassium/chloride transporters), member 1
SLC12A2	6558	Ion Transport	solute carrier family 12, member 2
SLC12A3	6559	Ion Transport	solute carrier family 12, member 3
SLC12A4	6560	Ion Transport	solute carrier family 12, member 4
SLC12A5	57468	Ion Transport	solute carrier family 12, member 5
SLC12A6	9990	Ion Transport	solute carrier family 12, member 6
SLC12A7	10723	Ion Transport	solute carrier family 12, member 7
SLC12A8	84561	Ion Transport	solute carrier family 12 (potassium/chloride transporters), member 8
SLC12A9	56996	Ion Transport	solute carrier family 12 (potassium/chloride transporters), member 9
SLC13A1	6561	Ion Transport	solute carrier family 13 (sodium/sulphate symporters), member 1
SLC13A2	9058	Ion Transport	solute carrier family 13 (sodium-dependent dicarboxylate transporter), member 2
SLC13A3	64849	Ion Transport	solute carrier family 13 (sodium-dependent dicarboxylate transporter), member 3
SLC13A4	26266	Ion Transport	solute carrier family 13 (sodium/sulfate symporters), member 4
SLC13A5	284111	Ion Transport	solute carrier family 13 (sodium/sulfate symporters), member 5
SLC24A1	9187	Ion Transport	solute carrier family 24 (sodium/potassium/calcium exchanger), member 1
SLC24A2	25769	Ion Transport	solute carrier family 24 (sodium/potassium/calcium exchanger), member 2
SLC24A3	57419	Ion Transport	solute carrier family 24 (sodium/potassium/calcium exchanger), member 3
SLC24A4	123041	Ion Transport	solute carrier family 24 (sodium/potassium/calcium exchanger), member 4
SLC24A5	283652	Ion Transport	solute carrier family 24, member 5
SLC24A6	80024	Ion Transport	solute carrier family 24 (sodium/potassium/calcium exchanger), member 6
SLC30A1	7779	Ion Transport	solute carrier family 30 (zinc transporter), member 1
SLC30A10	55532	Ion Transport	solute carrier family 30, member 10
SLC30A2	7780	Ion Transport	solute carrier family 30 (zinc transporter), member 2
SLC30A3	7781	Ion Transport	solute carrier family 30 (zinc transporter), member 3
SLC30A4	7782	Ion Transport	solute carrier family 30 (zinc transporter), member 4
SLC30A5	64924	Ion Transport	solute carrier family 30 (zinc transporter), member 5
SLC30A6	55676	Ion Transport	solute carrier family 30 (zinc transporter), member 6
SLC30A7	148867	Ion Transport	solute carrier family 30 (zinc transporter), member 7
SLC30A8	169026	Ion Transport	solute carrier family 30 (zinc transporter), member 8
SLC30A9	10463	Ion Transport	solute carrier family 30 (zinc transporter), member 9
SLC39A1	27173	Ion Transport	solute carrier family 39 (zinc transporter), member 1
SLC39A10	57181	Ion Transport	solute carrier family 39 (zinc transporter), member 10
SLC39A11	201266	Ion Transport	solute carrier family 39 (metal ion transporter), member 11
SLC39A12	221074	Ion Transport	solute carrier family 39 (metal ion transporter), member 12
SLC39A13	91252	Ion Transport	solute carrier family 39 (metal ion transporter), member 13
SLC39A14	23516	Ion Transport	solute carrier family 39 (zinc transporter), member 14
SLC39A2	29986	Ion Transport	solute carrier family 39 (zinc transporter), member 2
SLC39A3	29985	Ion Transport	solute carrier family 39 (zinc transporter), member 3
SLC39A4	55630	Ion Transport	solute carrier family 39 (zinc transporter), member 4
SLC39A5	283375	Ion Transport	solute carrier family 39 (metal ion transporter), member 5
SLC39A6	25800	Ion Transport	solute carrier family 39 (metal ion transporter), member 6
SLC39A7	7922	Ion Transport	solute carrier family 39, member 7
SLC39A8	64116	Ion Transport	solute carrier family 39 (metal ion transporter), member 8
SLC39A9	55334	Ion Transport	solute carrier family 39 (zinc transporter), member 9
SLC3A1	6519	Ion Transport	solute carrier family 3, member 1
SLC3A2	6520	Ion Transport	solute carrier family 3 (activators of dibasic and neutral amino acid transport), member 2
SLC40A1	30061	Ion Transport	solute carrier family 40 (iron-regulated transporter), member 1
SLC41A1	254428	Ion Transport	solute carrier family 41, member 1
SLC41A2	84102	Ion Transport	solute carrier family 41, member 2
SLC41A3	54946	Ion Transport	solute carrier family 41, member 3
VDAC1	7416	Ion Transport	voltage-dependent anion channel 1
VDAC2	7417	Ion Transport	voltage-dependent anion channel 2
VDAC3	7419	Ion Transport	voltage-dependent anion channel 3
ZACN	353174	Ion Transport	zinc activated ligand-gated ion channel
HEPH	9843	Ion Transport	hephaestin
LGICZ1	353174	Ion Transport	ligand-gated ion channel, zinc activated 1
LST-3TM12	338821	Ion Transport	organic anion transporter LST-3b
MAGT1	84061	Ion Transport	magnesium transporter 1
MCOLN1	57192	Ion Transport	Mucolipin 1
MCOLN2	255231	Ion Transport	Mucolipin 2
MCOLN3	55283	Ion Transport	Mucolipin 3
MMAA	166785	Ion Transport	methylmalonic aciduria (cobalamin deficiency) cblA type
NALCN	259232	Ion Transport	sodium leak channel, non-selective
NIPA1	123606	Ion Transport	non imprinted in Prader-Willi/Angelman syndrome 1
OCA2	4948	Ion Transport	Oculocutaneous albinism II (pink-eye dilution homolog, mouse)
ORAI1	84876	Ion Transport	ORAI calcium release-activated calcium modulator 1
ORAI2	80228	Ion Transport	ORAI calcium release-activated calcium modulator 2
ORAI3	93129	Ion Transport	ORAI calcium release-activated calcium modulator 3
PKD1	5310	Ion Transport	Polycystic kidney disease 1 (autosomal dominant)
PKD2	5311	Ion Transport	Polycystic kidney disease 2 (autosomal dominant)
PKD2L1	9033	Ion Transport	Polycystic kidney disease 2-like 1
RYR1	6261	Ion Transport	ryanodine receptor 1 (skeletal)
RYR2	6262	Ion Transport	ryanodine receptor 2 (cardiac)
RYR3	6263	Ion Transport	ryanodine receptor 3
SLC22A24	283238	Ion Transport	Solute carrier family 22, member 24
SLC25A25	387601	Ion Transport	Solute carrier family 22, member 25
SLC31A1	1317	Ion Transport	solute carrier family 31, member 1
SLC31A2	1318	Ion Transport	solute carrier family 31, member 2
SLN	6588	Ion Transport	sarcolipin
TCN1	6947	Ion Transport	transcobalamin I (vitamin B12 binding protein, R binder family)
TCN2	6948	Ion Transport	transcobalamin II; macrocytic anemia
TF	7018	Ion Transport	transferrin
TRPA1	8989	Ion Transport	transient receptor potential cation channel, subfamily A, member 1
TRPC1	7220	Ion Transport	transient receptor potential cation channel, subfamily C, member 1
TRPC3	7222	Ion Transport	transient receptor potential cation channel, subfamily C, member 3
TRPC4	7223	Ion Transport	transient receptor potential cation channel, subfamily C, member 4
TRPC5	7224	Ion Transport	transient receptor potential cation channel, subfamily C, member 5
TRPC6	7225	Ion Transport	transient receptor potential cation channel, subfamily C, member 6
TRPC7	57113	Ion Transport	transient receptor potential cation channel, subfamily C, member 7
TRPM1	4308	Ion Transport	transient receptor potential cation channel, subfamily M, member 1
TRPM2	7226	Ion Transport	transient receptor potential cation channel, subfamily M, member 2
TRPM3	80036	Ion Transport	transient receptor potential cation channel, subfamily M, member 3
TRPM4	54795	Ion Transport	transient receptor potential cation channel, subfamily M, member 4
TRPM5	29850	Ion Transport	transient receptor potential cation channel, subfamily M, member 5
TRPM6	140803	Ion Transport	transient receptor potential cation channel, subfamily M, member 6
TRPM7	54822	Ion Transport	transient receptor potential cation channel, subfamily M, member 7
TRPM8	79054	Ion Transport	transient receptor potential cation channel, subfamily M, member 8
TRPV1	7442	Ion Transport	transient receptor potential cation channel, subfamily V, member 1
TRPV2	51393	Ion Transport	transient receptor potential cation channel, subfamily V, member 2
TRPV3	162514	Ion Transport	transient receptor potential cation channel, subfamily V, member 3
TRPV4	59341	Ion Transport	transient receptor potential cation channel, subfamily V, member 4
TRPV5	56302	Ion Transport	transient receptor potential cation channel, subfamily V, member 5
TRPV6	55503	Ion Transport	transient receptor potential cation channel, subfamily V, member 6
TTYH1	57348	Ion Transport	Tweety homolog 1 (Drosophila)
TTYH2	94015	Ion Transport	Tweety homolog 2 (Drosophila)
TTYH3	80727	Ion Transport	Tweety homolog 3 (Drosophila)
BDH1	622	Ketone Bodies	3-hydroxybutyrate dehydrogenase, type 1
BDH2	56898	Ketone Bodies	3-hydroxybutyrate dehydrogenase, type 2
OXCT1	5019	Ketone Bodies	3-oxoacid CoA transferase 1
OXCT2	64064	Ketone Bodies	3-oxoacid CoA transferase 2
ACLY	47	Krebs	ATP citrate lyase
ACO1	48	Krebs	aconitase 1, soluble
ACO2	50	Krebs	aconitase 2, mitochondrial
CS	1431	Krebs	citrate synthase
D2HGDH	728294	Krebs	D-2-hydroxyglutarate dehydrogenase
DLST	1743	Krebs	dihydrolipoamide S-succinyltransferase (E2 component of 2-oxo-glutarate complex)
FH	2271	Krebs	fumarate hydratase
HCCS	3052	Krebs	holocytochrome c synthase (cytochrome c heme-lyase)
IDH1	3417	Krebs	isocitrate dehydrogenase 1 (NADP+), soluble
IDH2	3418	Krebs	isocitrate dehydrogenase 2 (NADP+), mitochondrial
IDH3A	3419	Krebs	isocitrate dehydrogenase 3 (NAD+) alpha
IDH3B	3420	Krebs	isocitrate dehydrogenase 3 (NAD+) beta
IDH3G	3421	Krebs	isocitrate dehydrogenase 3 (NAD+) gamma
L2HGDH	79944	Krebs	L-2-hydroxyglutarate dehydrogenase
MDH1	4190	Krebs	malate dehydrogenase 1, NAD (soluble)
MDH1B	130752	Krebs	malate dehydrogenase 1B, NAD (soluble)
MDH2	4191	Krebs	malate dehydrogenase 2, NAD (mitochondrial)
ME1	4199	Krebs	malic enzyme 1, NADP(+)-dependent, cytosolic
ME2	4200	Krebs	malic enzyme 2, NAD(+)-dependent, mitochondrial
ME3	10873	Krebs	malic enzyme 3, NADP(+)-dependent, mitochondrial
OGDH	4967	Krebs	oxoglutarate (alpha-ketoglutarate) dehydrogenase (lipoamide)
OGDHL	55753	Krebs	oxoglutarate dehydrogenase-like
PC	5091	Krebs	pyruvate carboxylase
SUCLA2	8803	Krebs	succinate-CoA ligase, ADP-forming, beta subunit
SUCLG1	8802	Krebs	succinate-CoA ligase, alpha subunit
SUCLG2	8801	Krebs	succinate-CoA ligase, GDP-forming, beta subunit
AASDH	132949	Lysine	aminoadipate-semialdehyde dehydrogenase
AASDHPPT	60496	Lysine	aminoadipate-semialdehyde dehydrogenase-phosphopantetheinyl transferase
AASS	10157	Lysine	aminoadipate-semialdehyde synthase
PIPOX	51268	Lysine	pipecolic acid oxidase
AGPAT1	10554	Membrane Lipid	1-acylglycerol-3-phosphate O-acyltransferase 1 (lysophosphatidic acid acyltransferase, alpha)
AGPAT2	10555	Membrane Lipid	1-acylglycerol-3-phosphate O-acyltransferase 2 (lysophosphatidic acid acyltransferase, beta)
AGPAT3	56894	Membrane Lipid	1-acylglycerol-3-phosphate O-acyltransferase 3
AGPAT4	56895	Membrane Lipid	1-acylglycerol-3-phosphate O-acyltransferase 4 (lysophosphatidic acid acyltransferase, delta)
AGPAT5	55326	Membrane Lipid	1-acylglycerol-3-phosphate O-acyltransferase 5 (lysophosphatidic acid acyltransferase, epsilon)
AGPAT6	137964	Membrane Lipid	1-acylglycerol-3-phosphate O-acyltransferase 6 (lysophosphatidic acid acyltransferase, zeta)
AGPAT9	84803	Membrane Lipid	1-acylglycerol-3-phosphate O-acyltransferase 9
CDS1	1040	Membrane Lipid	CDP-diacylglycerol synthase (phosphatidate cytidylyltransferase) 1
CDS2	8760	Membrane Lipid	CDP-diacylglycerol synthase (phosphatidate cytidylyltransferase) 2
CEPT1	10390	Membrane Lipid	choline/ethanolamine phosphotransferase 1
CHKA	1119	Membrane Lipid	choline kinase alpha
CHKB	1120	Membrane Lipid	choline kinase beta
CHPT1	56994	Membrane Lipid	choline phosphotransferase 1
CLC	1178	Membrane Lipid	Charcot-Leyden crystal protein
CRLS1	54675	Membrane Lipid	cardiolipin synthase 1
CROT	54677	Membrane Lipid	carnitine O-octanoyltransferase
DAGLA	747	Membrane Lipid	diacylglycerol lipase, alpha
DAGLB	221955	Membrane Lipid	diacylglycerol lipase, beta
DGKA	1606	Membrane Lipid	diacylglycerol kinase, alpha 80kDa
DGKB	1607	Membrane Lipid	diacylglycerol kinase, beta 90kDa
DGKD	8527	Membrane Lipid	diacylglycerol kinase, delta 130kDa
DGKE	8526	Membrane Lipid	diacylglycerol kinase, epsilon 64kDa
DGKG	1608	Membrane Lipid	diacylglycerol kinase, gamma 90kDa
DGKH	160851	Membrane Lipid	diacylglycerol kinase, eta
DGKI	9162	Membrane Lipid	diacylglycerol kinase, iota
DGKK	139189	Membrane Lipid	diacylglycerol kinase, kappa
DGKQ	1609	Membrane Lipid	diacylglycerol kinase, theta 110kDa
DGKZ	8525	Membrane Lipid	diacylglycerol kinase, zeta 104kDa
ETNK1	55500	Membrane Lipid	ethanolamine kinase 1
ETNK2	55224	Membrane Lipid	ethanolamine kinase 2
GDE1	51573	Membrane Lipid	glycerophosphodiester phosphodiesterase 1
GK	2710	Membrane Lipid	glycerol kinase
GK2	2712	Membrane Lipid	glycerol kinase 2
GK5	256356	Membrane Lipid	glycerol kinase 5 (putative)
GNPAT	8443	Membrane Lipid	glyceronephosphate O-acyltransferase
GPAM	57678	Membrane Lipid	glycerol-3-phosphate acyltransferase, mitochondrial
GPD1	2819	Membrane Lipid	glycerol-3-phosphate dehydrogenase 1 (soluble)
GPD1L	23171	Membrane Lipid	glycerol-3-phosphate dehydrogenase 1-like
GPD2	2820	Membrane Lipid	glycerol-3-phosphate dehydrogenase 2 (mitochondrial)
LPCAT1	79888	Membrane Lipid	lysophosphatidylcholine acyltransferase 1
LPCAT2	54947	Membrane Lipid	lysophosphatidylcholine acyltransferase 2
LPCAT3	10162	Membrane Lipid	membrane bound O-acyltransferase domain containing 5
LPCAT4	254531	Membrane Lipid	lysophosphatidylcholine acyltransferase 4
LPGAT1	9926	Membrane Lipid	lysophosphatidylglycerol acyltransferase 1
LPIN1	23175	Membrane Lipid	lipin 1
LPIN2	9663	Membrane Lipid	lipin 2
LPIN3	64900	Membrane Lipid	lipin 3
LYPLA1	10434	Membrane Lipid	lysophospholipase I
LYPLA2	11313	Membrane Lipid	lysophospholipase II
LYPLAL1	127018	Membrane Lipid	lysophospholipase-like 1
MBOAT1	154141	Membrane Lipid	membrane bound O-acyltransferase domain containing 1
MBOAT2	129642	Membrane Lipid	membrane bound O-acyltransferase domain containing 2
MBOAT4	619373	Membrane Lipid	membrane bound O-acyltransferase domain containing 4
MBOAT7	79143	Membrane Lipid	membrane bound O-acyltransferase domain containing 7
MOGAT1	116255	Membrane Lipid	monoacylglycerol O-acyltransferase 1
MOGAT2	80168	Membrane Lipid	monoacylglycerol O-acyltransferase 2
MOGAT3	346606	Membrane Lipid	monoacylglycerol O-acyltransferase 3
NAPE-PLD	222236	Membrane Lipid	N-acyl-phosphatidylethanolamine-hydrolyzing phospholipase D
PAP2D	163404	Membrane Lipid	phosphatidic acid phosphatase type 2
PCYT1A	5130	Membrane Lipid	phosphate cytidylyltransferase 1, choline, alpha
PCYT1B	9468	Membrane Lipid	phosphate cytidylyltransferase 1, choline, beta
PCYT2	5833	Membrane Lipid	phosphate cytidylyltransferase 2, ethanolamine
PEMT	10400	Membrane Lipid	phosphatidylethanolamine N-methyltransferase
PGS1	9489	Membrane Lipid	phosphatidylglycerophosphate synthase 1
PHOSPHO1	162466	Membrane Lipid	phosphatase orphan 1
PISD	23761	Membrane Lipid	phosphatidylserine decarboxylase
PLA1A	51365	Membrane Lipid	phospholipase A1 member A
PLA2G10	8399	Membrane Lipid	phospholipase A2, group X
PLA2G12A	81579	Membrane Lipid	phospholipase A2, group XIIA
PLA2G12B	84647	Membrane Lipid	phospholipase A2, group XIIB
PLA2G15	23659	Membrane Lipid	phospholipase A2, group XV
PLA2G16	11145	Membrane Lipid	phospholipase A2, group XVI
PLA2G1B	5319	Membrane Lipid	phospholipase A2, group IB (pancreas)
PLA2G2A	5320	Membrane Lipid	phospholipase A2, group IIA (platelets, synovial fluid)
PLA2G2C	391013	Membrane Lipid	phospholipase A2, group IIC
PLA2G2D	26279	Membrane Lipid	phospholipase A2, group IID
PLA2G2E	30814	Membrane Lipid	phospholipase A2, group IIE
PLA2G2F	64600	Membrane Lipid	phospholipase A2, group IIF
PLA2G3	50487	Membrane Lipid	phospholipase A2, group III
PLA2G4A	5321	Membrane Lipid	phospholipase A2, group IVA (cytosolic, calcium-dependent)
PLA2G4B	100137049	Membrane Lipid	phospholipase A2, group IVB (cytosolic)
PLA2G4C	8605	Membrane Lipid	phospholipase A2, group IVC (cytosolic, calcium-independent)
PLA2G4D	283748	Membrane Lipid	phospholipase A2, group IVD (cytosolic)
PLA2G4E	123745	Membrane Lipid	phospholipase A2, group IVE
PLA2G4F	255189	Membrane Lipid	Phospholipase A2, group IVF
PLA2G5	5322	Membrane Lipid	phospholipase A2, group V
PLA2G6	8398	Membrane Lipid	phospholipase A2, group VI (cytosolic, calcium-independent)
PLA2G7	7941	Membrane Lipid	phospholipase A2, group VII (platelet-activating factor acetylhydrolase, plasma)
PLB1	151056	Membrane Lipid	phospholipase B1
PLCB1	23236	Membrane Lipid	phospholipase C, beta 1 (phosphoinositide-specific)
PLCB2	5330	Membrane Lipid	phospholipase C, beta 2
PLCB3	5331	Membrane Lipid	phospholipase C, beta 3 (phosphatidylinositol-specific)
PLCB4	5332	Membrane Lipid	phospholipase C, beta 4
PLCD1	5333	Membrane Lipid	phospholipase C, delta 1
PLCD3	113026	Membrane Lipid	phospholipase C, delta 3
PLCD4	84812	Membrane Lipid	phospholipase C, delta 4
PLCE1	51196	Membrane Lipid	Phospholipase C, epsilon 1
PLCG1	5335	Membrane Lipid	phospholipase C, gamma 1
PLCG2	5336	Membrane Lipid	Phospholipase C, gamma 2 (phosphatidylinositol-specific)
PLCH1	23007	Membrane Lipid	phospholipase C, eta 1
PLCH2	9651	Membrane Lipid	phospholipase C, eta 2
PLCL1	5334	Membrane Lipid	phospholipase C-like 1
PLCL2	23228	Membrane Lipid	phospholipase C-like 2
PLCXD1	55344	Membrane Lipid	phosphatidylinositol-specific phospholipase C, X domain containing 1
PLCXD2	257068	Membrane Lipid	phosphatidylinositol-specific phospholipase C, X domain containing 2
PLCXD3	345557	Membrane Lipid	phosphatidylinositol-specific phospholipase C, X domain containing 3
PLCZ1	89869	Membrane Lipid	phospholipase C, zeta 1
PLD1	5337	Membrane Lipid	phospholipase D1, phosphatidylcholine-specific
PLD2	5338	Membrane Lipid	phospholipase D2
PLD3	23646	Membrane Lipid	phospholipase D family, member 3
PLD4	122618	Membrane Lipid	phospholipase D family, member 4
PLD5	200150	Membrane Lipid	phospholipase D family, member 5
PLD6	201164	Membrane Lipid	phospholipase D family, member 6
PPAP2A	8611	Membrane Lipid	phosphatidic acid phosphatase type 2A
PPAP2B	8613	Membrane Lipid	phosphatidic acid phosphatase type 2B
PPAP2C	8612	Membrane Lipid	phosphatidic acid phosphatase type 2C
PPAPDC1A	196051	Membrane Lipid	phosphatidic acid phosphatase type 2 domain containing 1A
PPAPDC1B	84513	Membrane Lipid	phosphatidic acid phosphatase type 2 domain containing 1B
PPAPDC2	403313	Membrane Lipid	phosphatidic acid phosphatase type 2 domain containing 2
PPAPDC3	84814	Membrane Lipid	phosphatidic acid phosphatase type 2 domain containing 3
PRG2	79948	Membrane Lipid	plasticity-related gene 2
PTDSS1	9791	Membrane Lipid	phosphatidylserine synthase 1
PTDSS2	81490	Membrane Lipid	phosphatidylserine synthase 2
MAT1A	4143	Methionine	methionine adenosyltransferase I, alpha
MAT2A	4144	Methionine	methionine adenosyltransferase II, alpha
MAT2B	27430	Methionine	methionine adenosyltransferase II, beta
MSRA	4482	Methionine	methionine sulfoxide reductase A
MSRB2	22921	Methionine	methionine sulfoxide reductase B2
MSRB3	253827	Methionine	methionine sulfoxide reductase B3
MTR	4548	Methionine	5-methyltetrahydrofolate-homocysteine methyltransferase
SEPX1	51734	Methionine	selenoprotein X, 1
HMGCR	3156	Mevalonate	3-hydroxy-3-methylglutaryl-Coenzyme A reductase
HMGCS1	3157	Mevalonate	3-hydroxy-3-methylglutaryl-Coenzyme A synthase 1 (soluble)
HMGCS2	3158	Mevalonate	3-hydroxy-3-methylglutaryl-Coenzyme A synthase 2 (mitochondrial)
IDI1	3422	Mevalonate	isopentenyl-diphosphate delta isomerase 1
IDI2	91734	Mevalonate	isopentenyl-diphosphate delta isomerase 2
MVD	4597	Mevalonate	mevalonate (diphospho) decarboxylase
MVK	4598	Mevalonate	mevalonate kinase (mevalonic aciduria)
PMVK	10654	Mevalonate	phosphomevalonate kinase
ABHD1	84696	Multipurpose	abhydrolase domain containing 1
ABHD10	55347	Multipurpose	abhydrolase domain containing 10
ABHD11	83451	Multipurpose	abhydrolase domain containing 11
ABHD12	26090	Multipurpose	abhydrolase domain containing 12
ABHD12B	145447	Multipurpose	abhydrolase domain containing 12B
ABHD13	84945	Multipurpose	abhydrolase domain containing 13
ABHD14A	25864	Multipurpose	abhydrolase domain containing 14A
ABHD14B	84836	Multipurpose	abhydrolase domain containing 14B
ABHD2	11057	Multipurpose	abhydrolase domain containing 2
ABHD3	171586	Multipurpose	abhydrolase domain containing 3
ABHD4	63874	Multipurpose	abhydrolase domain containing 4
ABHD5	51099	Multipurpose	Abhydrolase domain containing 5
ABHD6	57406	Multipurpose	abhydrolase domain containing 6
ABHD7	253152	Multipurpose	abhydrolase domain containing 7
ABHD8	79575	Multipurpose	abhydrolase domain containing 8
ABHD9	79852	Multipurpose	abhydrolase domain containing 9
ABP1	26	Multipurpose	amiloride binding protein 1 (amine oxidase (copper-containing))
ACYP1	97	Multipurpose	acylphosphatase 1, erythrocyte (common) type
ACYP2	98	Multipurpose	acylphosphatase 2, muscle type
ADH1A	124	Multipurpose	alcohol dehydrogenase 1A (class I), alpha polypeptide
ADH1B	125	Multipurpose	Alcohol dehydrogenase 1B (class I), beta polypeptide
ADH1C	126	Multipurpose	alcohol dehydrogenase 1C (class I), gamma polypeptide
ADH4	127	Multipurpose	alcohol dehydrogenase 4 (class II), pi polypeptide
ADH5	128	Multipurpose	alcohol dehydrogenase 5 (class III), chi polypeptide
ADH6	130	Multipurpose	alcohol dehydrogenase 6 (class V)
ADH7	131	Multipurpose	alcohol dehydrogenase 7 (class IV), mu or sigma polypeptide
ADHFE1	137872	Multipurpose	alcohol dehydrogenase, iron containing, 1
AKR1A1	10327	Multipurpose	Aldo-keto reductase family 1, member A1 (aldehyde reductase)
AKR1B1	231	Multipurpose	aldo-keto reductase family 1, member B1 (aldose reductase)
AKR1B10	57016	Multipurpose	aldo-keto reductase family 1, member B10 (aldose reductase)
AKR1C1	1645	Multipurpose	aldo-keto reductase family 1, member C1 (dihydrodiol dehydrogenase 1; 20-alpha (3-alpha)-hydroxysteroid dehydrogenase)
AKR1C2	1646	Multipurpose	Aldo-keto reductase family 1, member C2 (dihydrodiol dehydrogenase 2; bile acid binding protein; 3-alpha hydroxysteroid dehydrogenase, type III)
AKR1C3	8644	Multipurpose	aldo-keto reductase family 1, member C3 (3-alpha hydroxysteroid dehydrogenase, type II)
AKR1CL2	83592	Multipurpose	aldo-keto reductase family 1, member C-like 2
AKR7A2	8574	Multipurpose	aldo-keto reductase family 7, member A2 (aflatoxin aldehyde reductase)
AKR7A3	22977	Multipurpose	aldo-keto reductase family 7, member A3 (aflatoxin aldehyde reductase)
ALDH16A1	126133	Multipurpose	aldehyde dehydrogenase 16 family, member A1
ALDH1A1	216	Multipurpose	aldehyde dehydrogenase 1 family, member A1
ALDH1A2	8854	Multipurpose	aldehyde dehydrogenase 1 family, member A2
ALDH1A3	220	Multipurpose	aldehyde dehydrogenase 1 family, member A3
ALDH1B1	219	Multipurpose	aldehyde dehydrogenase 1 family, member B1
ALDH1L1	10840	Multipurpose	aldehyde dehydrogenase 1 family, member L1
ALDH1L2	160428	Multipurpose	aldehyde dehydrogenase 1 family, member L2
ALDH2	217	Multipurpose	aldehyde dehydrogenase 2 family (mitochondrial)
ALDH3A1	218	Multipurpose	aldehyde dehydrogenase 3 family, memberA1
ALDH3A2	224	Multipurpose	aldehyde dehydrogenase 3 family, member A2
ALDH3B1	221	Multipurpose	aldehyde dehydrogenase 3 family, member B1
ALDH3B2	222	Multipurpose	aldehyde dehydrogenase 3 family, member B2
ALDH6A1	4329	Multipurpose	aldehyde dehydrogenase 6 family, member A1
ALDH7A1	501	Multipurpose	aldehyde dehydrogenase 7 family, member A1
ALDH8A1	64577	Multipurpose	aldehyde dehydrogenase 8 family, member A1
ALDH9A1	223	Multipurpose	aldehyde dehydrogenase 9 family, member A1
AOC2	314	Multipurpose	amine oxidase, copper containing 2 (retina-specific)
AOC3	8639	Multipurpose	amine oxidase, copper containing 3 (vascular adhesion protein 1)
ARSA	410	Multipurpose	Arylsulfatase A
ARSB	411	Multipurpose	arylsulfatase B
ARSD	414	Multipurpose	arylsulfatase D
ARSE	415	Multipurpose	arylsulfatase E (chondrodysplasia punctata 1)
ARSF	416	Multipurpose	arylsulfatase F
ARSG	22901	Multipurpose	arylsulfatase G
ARSH	347527	Multipurpose	arylsulfatase H
ARSI	340075	Multipurpose	arylsulfatase family, member I
ARSJ	79642	Multipurpose	arylsulfatase family, member J
ARSK	153642	Multipurpose	Arylsulfatase family, member K
AUH	549	Multipurpose	AU RNA binding protein/enoyl-Coenzyme A hydratase
CA1	759	Multipurpose	carbonic anhydrase I
CA10	56934	Multipurpose	carbonic anhydrase X
CA11	770	Multipurpose	carbonic anhydrase XI
CA12	771	Multipurpose	carbonic anhydrase XII
CA13	377677	Multipurpose	carbonic anhydrase XIII
CA14	23632	Multipurpose	carbonic anhydrase XIV
CA2	760	Multipurpose	carbonic anhydrase II
CA3	761	Multipurpose	carbonic anhydrase III, muscle specific
CA4	762	Multipurpose	carbonic anhydrase IV
CA5A	763	Multipurpose	carbonic anhydrase VA, mitochondrial
CA5B	11238	Multipurpose	carbonic anhydrase VB, mitochondrial
CA6	765	Multipurpose	carbonic anhydrase VI
CA7	766	Multipurpose	carbonic anhydrase VII
CA8	767	Multipurpose	carbonic anhydrase VIII
CA9	768	Multipurpose	carbonic anhydrase IX
CBR1	873	Multipurpose	carbonyl reductase 1
CBR3	874	Multipurpose	carbonyl reductase 3
CBR4	84869	Multipurpose	carbonyl reductase 4
DLD	1738	Multipurpose	dihydrolipoamide dehydrogenase
GGH	8836	Multipurpose	gamma-glutamyl hydrolase (conjugase, folylpolygammaglutamyl hydrolase)
GGT1	2678	Multipurpose	gamma-glutamyltransferase 1
GGT2	728441	Multipurpose	gamma-glutamyltransferase 2
GGT5	2687	Multipurpose	gamma-glutamyltransferase 5
GGT6	124975	Multipurpose	gamma-glutamyltransferase 6 homolog (rat)
GGT7	2686	Multipurpose	gamma-glutamyltransferase 7
GGTLC1	92086	Multipurpose	gamma-glutamyltransferase-like activity 4
GGTLC2	91227	Multipurpose	gamma-glutamyltransferase light chain 2
GOT1	2805	Multipurpose	glutamic-oxaloacetic transaminase 1, soluble (aspartate aminotransferase 1)
GOT1L1	137362	Multipurpose	glutamic-oxaloacetic transaminase 1-like 1
GOT2	2806	Multipurpose	glutamic-oxaloacetic transaminase 2, mitochondrial (aspartate aminotransferase 2)
GSTZ1	2954	Multipurpose	glutathione transferase zeta 1 (maleylacetoacetate isomerase)
HMGCL	3155	Multipurpose	3-hydroxymethyl-3-methylglutaryl-Coenzyme A lyase (hydroxymethylglutaricaciduria)
HMGCLL1	54511	Multipurpose	3-hydroxymethyl-3-methylglutaryl-Coenzyme A lyase-like 1
LPPR4	9890	Multipurpose	plasticity related gene 1
MAK10	60560	Multipurpose	MAK10 homolog, amino-acid N-acetyltransferase subunit (S. cerevisiae)
MAOA	4128	Multipurpose	monoamine oxidase A
MAOB	4129	Multipurpose	Monoamine oxidase B
NAT1	9	Multipurpose	N-acetyltransferase 1 (arylamine N-acetyltransferase)
NAT10	55226	Multipurpose	N-acetyltransferase 10
NAT11	79829	Multipurpose	N-acetyltransferase 11
NAT12	122830	Multipurpose	N-acetyltransferase 12
NAT13	80218	Multipurpose	N-acetyltransferase 13
NAT14	57106	Multipurpose	N-acetyltransferase 14
NAT15	79903	Multipurpose	N-acetyltransferase 15
NAT2	10	Multipurpose	N-acetyltransferase 2 (arylamine N-acetyltransferase)
NAT5	51126	Multipurpose	N-acetyltransferase 5
NAT6	24142	Multipurpose	N-acetyltransferase 6
NAT8	9027	Multipurpose	N-acetyltransferase 8
NAT8B	51471	Multipurpose	N-acetyltransferase 8B
NAT8L	339983	Multipurpose	N-acetyltransferase 8-like
NAT9	26151	Multipurpose	N-acetyltransferase 9
POR	5447	Multipurpose	P450 (cytochrome) oxidoreductase
ZADH2	284273	Multipurpose	zinc binding alcohol dehydrogenase, domain containing 2
BST1	683	NAD	bone marrow stromal cell antigen 1
C9ORF95	54981	NAD	Chromosome 9 ORF 95
DUOX1	53905	NAD	dual oxidase 1
DUOX2	50506	NAD	dual oxidase 2
NADK	65220	NAD	NAD kinase
NADSYN1	55191	NAD	NAD synthetase 1
NAPRT1	93100	NAD	nicotinate phosphoribosyltransferase domain containing 1
NMNAT1	64802	NAD	nicotinamide nucleotide adenylyltransferase 1
NMNAT2	23057	NAD	nicotinamide nucleotide adenylyltransferase 2
NMNAT3	349565	NAD	nicotinamide nucleotide adenylyltransferase 3
NNMT	4837	NAD	nicotinamide N-methyltransferase
NNT	23530	NAD	nicotinamide nucleotide transhydrogenase
NOX1	27035	NAD	NADPH oxidase 1
NOX3	50508	NAD	NADPH oxidase 3
NOX4	50507	NAD	NADPH oxidase 4
NOX5	79400	NAD	NADPH oxidase, EF-hand calcium binding domain 5
NQO1	1728	NAD	NAD(P)H dehydrogenase, quinone 1
NQO2	4835	NAD	NAD(P)H dehydrogenase, quinone 2
QPRT	23475	NAD	quinolinate phosphoribosyltransferase (nicotinate-nucleotide pyrophosphorylase (carboxylating))
ABAT	18	Neurotransmitter	4-aminobutyrate aminotransferase
ACHE	43	Neurotransmitter	acetylcholinesterase (Yt blood group)
CHAT	1103	Neurotransmitter	choline acetyltransferase
CHDH	55349	Neurotransmitter	choline dehydrogenase
COMT	1312	Neurotransmitter	catechol-O-methyltransferase
COMTD1	118881	Neurotransmitter	catechol-O-methyltransferase domain containing 1
DBH	1621	Neurotransmitter	dopamine beta-hydroxylase (dopamine beta-monooxygenase)
DDC	1644	Neurotransmitter	dopa decarboxylase (aromatic L-amino acid decarboxylase)
NAALAD2	10003	Neurotransmitter	N-acetylated alpha-linked acidic dipeptidase 2
NAALADL1	10004	Neurotransmitter	N-acetylated alpha-linked acidic dipeptidase-like 1
NAALADL2	254827	Neurotransmitter	N-acetylated alpha-linked acidic dipeptidase-like 2
PNMT	5409	Neurotransmitter	phenylethanolamine N-methyltransferase
SRR	63826	Neurotransmitter	serine racemase
TH	7054	Neurotransmitter	tyrosine hydroxylase
TPH1	7166	Neurotransmitter	tryptophan hydroxylase 1 (tryptophan 5-monooxygenase)
TPH2	121278	Neurotransmitter	tryptophan hydroxylase 2
BPNT1	10380	Nucleotide	3'(2'), 5'-bisphosphate nucleotidase 1
CANT1	124583	Nucleotide	calcium activated nucleotidase 1
DCK	1633	Nucleotide	deoxycytidine kinase
ENPP1	5167	Nucleotide	ectonucleotide pyrophosphatase/phosphodiesterase 1
ENPP2	5168	Nucleotide	ectonucleotide pyrophosphatase/phosphodiesterase 2 (autotaxin)
ENPP3	5169	Nucleotide	ectonucleotide pyrophosphatase/phosphodiesterase 3
ENPP4	22875	Nucleotide	ectonucleotide pyrophosphatase/phosphodiesterase 4 (putative function)
ENPP5	59084	Nucleotide	ectonucleotide pyrophosphatase/phosphodiesterase 5 (putative function)
ENPP6	133121	Nucleotide	ectonucleotide pyrophosphatase/phosphodiesterase 6
ENPP7	339221	Nucleotide	ectonucleotide pyrophosphatase/phosphodiesterase 7
ENTPD1	953	Nucleotide	ectonucleoside triphosphate diphosphohydrolase 1
ENTPD2	954	Nucleotide	ectonucleoside triphosphate diphosphohydrolase 2
ENTPD3	956	Nucleotide	ectonucleoside triphosphate diphosphohydrolase 3
ENTPD4	9583	Nucleotide	ectonucleoside triphosphate diphosphohydrolase 4
ENTPD5	957	Nucleotide	ectonucleoside triphosphate diphosphohydrolase 5
ENTPD6	955	Nucleotide	ectonucleoside triphosphate diphosphohydrolase 6 (putative function)
ENTPD7	57089	Nucleotide	ectonucleoside triphosphate diphosphohydrolase 7
ENTPD8	377841	Nucleotide	ectonucleoside triphosphate diphosphohydrolase 8
ITPA	3704	Nucleotide	inosine triphosphatase (nucleoside triphosphate pyrophosphatase)
NME1	4830	Nucleotide	non-metastatic cells 1, protein (NM23A) expressed in
NME2	4831	Nucleotide	non-metastatic cells 2, protein (NM23A) expressed in
NME3	4832	Nucleotide	non-metastatic cells 3, protein expressed in
NME4	4833	Nucleotide	non-metastatic cells 4, protein expressed in
NME5	8382	Nucleotide	non-metastatic cells 5, protein expressed in (nucleoside-diphosphate kinase)
NME6	10201	Nucleotide	non-metastatic cells 6, protein expressed in (nucleoside-diphosphate kinase)
NME7	29922	Nucleotide	non-metastatic cells 7, protein expressed in (nucleoside-diphosphate kinase)
NT5C	30833	Nucleotide	5', 3'-nucleotidase, cytosolic
NT5C1A	84618	Nucleotide	5'-nucleotidase, cytosolic IA
NT5C1B	93034	Nucleotide	5'-nucleotidase, cytosolic IB
NT5C2	22978	Nucleotide	5'-nucleotidase, cytosolic II
NT5C3	51251	Nucleotide	5'-nucleotidase, cytosolic III
NT5C3L	115024	Nucleotide	5'-nucleotidase, cytosolic III-like
NT5DC1	221294	Nucleotide	5'-nucleotidase domain containing 1
NT5DC2	64943	Nucleotide	5'-nucleotidase domain containing 2
NT5DC3	51559	Nucleotide	5'-nucleotidase domain containing 3
NT5DC4	284958	Nucleotide	5'-nucleotidase domain containing 4
NT5E	4907	Nucleotide	5'-nucleotidase, ecto (CD73)
NT5M	56953	Nucleotide	5',3'-nucleotidase, mitochondrial
NUDT1	4521	Nucleotide	nudix (nucleoside diphosphate linked moiety X)-type motif 1
NUDT10	170685	Nucleotide	nudix (nucleoside diphosphate linked moiety X)-type motif 10
NUDT11	55190	Nucleotide	nudix (nucleoside diphosphate linked moiety X)-type motif 11
NUDT12	83594	Nucleotide	nudix (nucleoside diphosphate linked moiety X)-type motif 12
NUDT13	25961	Nucleotide	nudix (nucleoside diphosphate linked moiety X)-type motif 13
NUDT14	256281	Nucleotide	Nudix (nucleoside diphosphate linked moiety X)-type motif 14
NUDT15	55270	Nucleotide	nudix (nucleoside diphosphate linked moiety X)-type motif 15
NUDT16	131870	Nucleotide	nudix (nucleoside diphosphate linked moiety X)-type motif 16
NUDT16L1	84309	Nucleotide	nudix (nucleoside diphosphate linked moiety X)-type motif 16-like 1
NUDT17	200035	Nucleotide	nudix (nucleoside diphosphate linked moiety X)-type motif 17
NUDT18	79873	Nucleotide	nudix (nucleoside diphosphate linked moiety X)-type motif 18
NUDT19	390916	Nucleotide	nudix (nucleoside diphosphate linked moiety X)-type motif 19
NUDT2	318	Nucleotide	nudix (nucleoside diphosphate linked moiety X)-type motif 2
NUDT21	11051	Nucleotide	nudix (nucleoside diphosphate linked moiety X)-type motif 21
NUDT22	84304	Nucleotide	Nudix (nucleoside diphosphate linked moiety X)-type motif 22
NUDT3	11165	Nucleotide	nudix (nucleoside diphosphate linked moiety X)-type motif 3
NUDT4	11163	Nucleotide	nudix (nucleoside diphosphate linked moiety X)-type motif 4
NUDT5	11164	Nucleotide	nudix (nucleoside diphosphate linked moiety X)-type motif 5
NUDT6	11162	Nucleotide	nudix (nucleoside diphosphate linked moiety X)-type motif 6
NUDT7	283927	Nucleotide	nudix (nucleoside diphosphate linked moiety X)-type motif 7
NUDT8	254552	Nucleotide	nudix (nucleoside diphosphate linked moiety X)-type motif 8
NUDT9	53343	Nucleotide	nudix (nucleoside diphosphate linked moiety X)-type motif 9
RRM1	6240	Nucleotide	ribonucleotide reductase M1 polypeptide
RRM2	6241	Nucleotide	ribonucleotide reductase M2 polypeptide
RRM2B	50484	Nucleotide	ribonucleotide reductase M2 B (TP53 inducible)
TGDS	23483	Nucleotide Sugar	TDP-glucose 4,6-dehydratase
UGDH	7358	Nucleotide Sugar	UDP-glucose dehydrogenase
UXS1	80146	Nucleotide Sugar	UDP-glucuronate decarboxylase 1
A1CF	29974	Other	APOBEC1 complementation factor
ACN9	57001	Other	ACN9 homolog (S. cerevisiae)
AOAH	313	Other	acyloxyacyl hydrolase (neutrophil)
APEH	327	Other	N-acylaminoacyl-peptide hydrolase
AS3MT	57412	Other	arsenic (+3 oxidation state) methyltransferase
BPHL	670	Other	biphenyl hydrolase-like (serine hydrolase; breast epithelial mucin-associated antigen)
CMBL	134147	Other	carboxymethylenebutenolidase homolog (Pseudomonas)
CNDP1	84735	Other	carnosine dipeptidase 1 (metallopeptidase M20 family)
CNDP2	55748	Other	CNDP dipeptidase 2 (metallopeptidase M20 family)
DDHD1	80821	Other	DDHD domain containing 1
DDHD2	23259	Other	DDHD domain containing 2
ENOPH1	58478	Other	enolase-phosphatase 1
ENOSF1	55556	Other	enolase superfamily member 1
EPX	8288	Other	eosinophil peroxidase
ESD	2098	Other	esterase D/formylglutathione hydrolase
FXN	2395	Other	frataxin
GDPD1	284161	Other	glycerophosphodiester phosphodiesterase domain containing 1
GDPD2	54857	Other	glycerophosphodiester phosphodiesterase domain containing 2
GDPD3	79153	Other	glycerophosphodiester phosphodiesterase domain containing 3
GDPD4	220032	Other	glycerophosphodiester phosphodiesterase domain containing 4
GDPD5	81544	Other	glycerophosphodiester phosphodiesterase domain containing 5
GLYAT	10249	Other	glycine-N-acyltransferase
GLYATL1	92292	Other	glycine-N-acyltransferase-like 1
GLYATL2	219970	Other	glycine-N-acyltransferase-like 2
GNMT	27232	Other	glycine N-methyltransferase
HISPPD1	23262	Other	histidine acid phosphatase domain containing 1
HISPPD2A	9677	Other	histidine acid phosphatase domain containing 2A
IAH1	285148	Other	isoamyl acetate-hydrolyzing esterase 1 homolog (S. cerevisiae)
LIAS	11019	Other	lipoic acid synthetase
LIPT1	51601	Other	lipoyltransferase 1
MOSC1	64757	Other	MOCO sulphurase C-terminal domain containing 1
MOSC2	54996	Other	MOCO sulphurase C-terminal domain containing 2
MPO	4353	Other	myeloperoxidase
NIT1	4817	Other	nitrilase 1
NIT2	56954	Other	nitrilase family, member 2
PAM	5066	Other	peptidylglycine alpha-amidating monooxygenase
PON1	5444	Other	paraoxonase 1
PON2	5445	Other	paraoxonase 2
PON3	5446	Other	paraoxonase 3
PPA1	5464	Other	pyrophosphatase (inorganic) 1
PPA2	27068	Other	pyrophosphatase (inorganic) 2
PTER	9317	Other	phosphotriesterase related
THEM2	55856	Other	thioesterase superfamily member 2
THEM4	117145	Other	thioesterase superfamily member 4
THEM5	284486	Other	thioesterase superfamily member 5
UEVLD	55293	Other	UEV and lactate/malate dehyrogenase domains
WWOX	51741	Other	WW domain containing oxidoreductase
GLTP	51228	Other	glycolipid transfer protein
CTNS	1497	Other Transport	Cystinosis, nephropathic
DIRC2	84925	Other Transport	Disrupted in renal carcinoma 2
FLVCR1	28982	Other Transport	Feline leukemia virus subgroup C cellular receptor 1
FLVCR2	55640	Other Transport	Feline leukemia virus subgroup C cellular receptor family, member 2
MCART1	92014	Other Transport	Mitochondrial carrier triple repeat 1
MCART2	147407	Other Transport	Mitochondrial carrier triple repeat 2
MCART6	401612	Other Transport	Mitochondrial carrier triple repeat 6
MFSD1	64747	Other Transport	Major Facilitator Superfamily Domain Containing 1
MFSD10	10227	Other Transport	Major Facilitator Superfamily Domain Containing 10
MFSD11	79157	Other Transport	Major Facilitator Superfamily Domain Containing 11
MFSD2	84879	Other Transport	Major Facilitator Superfamily Domain Containing 2
MFSD3	113655	Other Transport	Major Facilitator Superfamily Domain Containing 3
MFSD4	148808	Other Transport	Major Facilitator Superfamily Domain Containing 4
MFSD5	84975	Other Transport	Major Facilitator Superfamily Domain Containing 5
MFSD7	84179	Other Transport	Major Facilitator Superfamily Domain Containing 7
MFSD8	256471	Other Transport	Major Facilitator Superfamily Domain Containing 8
MFSD9	84804	Other Transport	Major Facilitator Superfamily Domain Containing 9
OSTalpha	200931	Other Transport	organic solute transporter alpha
OSTbeta	123264	Other Transport	organic solute transporter beta
STRA6	64220	Other Transport	stimulated by retinoic acid gene 6 homolog (mouse)
TAP1	6890	Other Transport	transporter 1, ATP-binding cassette, sub-family B (MDR/TAP)
TAP2	6891	Other Transport	transporter 2, ATP-binding cassette, sub-family B (MDR/TAP)
TMCO3	55002	Other Transport	Transmembrane and coiled-coil domains 3
TMEM104	54868	Other Transport	Transmembrane protein 104
TPCN1	53373	Other Transport	two pore segment channel 1
TPCN2	219931	Other Transport	Two pore segment channel 2
DERA	51071	Pentose Phosphate	2-deoxyribose-5-phosphate aldolase homolog (C. elegans)
G6PD	2539	Pentose Phosphate	glucose-6-phosphate dehydrogenase
PGD	5226	Pentose Phosphate	phosphogluconate dehydrogenase
PGLS	25796	Pentose Phosphate	6-phosphogluconolactonase
RPE	6120	Pentose Phosphate	ribulose-5-phosphate-3-epimerase
RPIA	22934	Pentose Phosphate	ribose 5-phosphate isomerase A (ribose 5-phosphate epimerase)
TALDO1	6888	Pentose Phosphate	transaldolase 1
TKT	7086	Pentose Phosphate	transketolase (Wernicke-Korsakoff syndrome)
TKTL1	8277	Pentose Phosphate	transketolase-like 1
TKTL2	84076	Pentose Phosphate	transketolase-like 2
DCT	1638	Pigment	dopachrome tautomerase (dopachrome delta-isomerase, tyrosine-related protein 2)
DDT	1652	Pigment	D-dopachrome tautomerase
TYR	7299	Pigment	tyrosinase (oculocutaneous albinism IA)
TYRP1	7306	Pigment	tyrosinase-related protein 1
AMACR	23600	Polyamine	alpha-methylacyl-CoA racemase
AMD1	262	Polyamine	adenosylmethionine decarboxylase 1
MTAP	4507	Polyamine	methylthioadenosine phosphorylase
ODC1	4953	Polyamine	ornithine decarboxylase 1
PAOX	196743	Polyamine	polyamine oxidase (exo-N4-amino)
SAT1	6303	Polyamine	spermidine/spermine N1-acetyltransferase 1
SAT2	112483	Polyamine	spermidine/spermine N1-acetyltransferase family member 2
SATL1	340562	Polyamine	spermidine/spermine N1-acetyl transferase-like 1
SMOX	54498	Polyamine	spermine oxidase
SMS	6611	Polyamine	spermine synthase
SRM	6723	Polyamine	spermidine synthase
ALAD	210	Porphyrin	aminolevulinate, delta-, dehydratase
ALAS1	211	Porphyrin	aminolevulinate, delta-, synthase 1
ALAS2	212	Porphyrin	aminolevulinate, delta-, synthase 2 (sideroblastic/hypochromic anemia)
BLVRA	644	Porphyrin	Biliverdin reductase A
BLVRB	645	Porphyrin	biliverdin reductase B (flavin reductase (NADPH))
CPOX	1371	Porphyrin	coproporphyrinogen oxidase
FECH	2235	Porphyrin	ferrochelatase (protoporphyria)
HMBS	3145	Porphyrin	hydroxymethylbilane synthase
HMOX1	3162	Porphyrin	heme oxygenase (decycling) 1
HMOX2	3163	Porphyrin	heme oxygenase (decycling) 2
PPOX	5498	Porphyrin	protoporphyrinogen oxidase
UROD	7389	Porphyrin	uroporphyrinogen decarboxylase
UROS	7390	Porphyrin	uroporphyrinogen III synthase (congenital erythropoietic porphyria)
ALDH4A1	8659	Proline	aldehyde dehydrogenase 4 family, member A1
PRODH	5625	Proline	proline dehydrogenase (oxidase) 1
PRODH2	58510	Proline	proline dehydrogenase (oxidase) 2
PYCR1	5831	Proline	pyrroline-5-carboxylate reductase 1
PYCR2	29920	Proline	pyrroline-5-carboxylate reductase family, member 2
PYCRL	65263	Proline	pyrroline-5-carboxylate reductase-like
MCEE	84693	Propanoate	methylmalonyl CoA epimerase
MUT	4594	Propanoate	methylmalonyl Coenzyme A mutase
PCCA	5095	Propanoate	propionyl Coenzyme A carboxylase, alpha polypeptide
PCCB	5096	Propanoate	Propionyl Coenzyme A carboxylase, beta polypeptide
ATP5A1	498	Proton Transport	ATP synthase, H+ transporting, mitochondrial F1 complex, alpha subunit, isoform 1
ATP5B	506	Proton Transport	ATP synthase, H+ transporting mitochondrial F1 complex, beta subunit
ATP5C1	509	Proton Transport	ATP synthase, H+ transporting, mitochondrial F1 complex, gamma polypeptide 1
ATP5C2	56689	Proton Transport	ATP synthase, H+ transporting, mitochondrial F1 complex, gamma polypeptide 2
ATP5D	513	Proton Transport	ATP synthase, H+ transporting, mitochondrial F1 complex, delta subunit
ATP5E	514	Proton Transport	ATP synthase, H+ transporting, mitochondrial F1 complex, epsilon subunit
ATP5F1	515	Proton Transport	ATP synthase, H+ transporting, mitochondrial F0 complex, subunit b, isoform 1
ATP5G1	516	Proton Transport	ATP synthase, H+ transporting, mitochondrial F0 complex, subunit c (subunit 9), isoform 1
ATP5G2	517	Proton Transport	ATP synthase, H+ transporting, mitochondrial F0 complex, subunit c (subunit 9), isoform 2
ATP5G3	518	Proton Transport	ATP synthase, H+ transporting, mitochondrial F0 complex, subunit c (subunit 9), isoform 3
ATP5H	10476	Proton Transport	ATP synthase, H+ transporting, mitochondrial F0 complex, subunit d
ATP5I	521	Proton Transport	ATP synthase, H+ transporting, mitochondrial F0 complex, subunit E
ATP5J	522	Proton Transport	ATP synthase, H+ transporting, mitochondrial F0 complex, subunit F
ATP5J2	9551	Proton Transport	ATP synthase, H+ transporting, mitochondrial F0 complex, subunit f, isoform 2
ATP5L	10632	Proton Transport	ATP synthase, H+ transporting, mitochondrial F0 complex, subunit g
ATP5L2	267020	Proton Transport	ATP synthase, H+ transporting, mitochondrial F0 complex, subunit G2
ATP5O	539	Proton Transport	ATP synthase, H+ transporting, mitochondrial F1 complex, O subunit
ATP5S	27109	Proton Transport	ATP synthase, H+ transporting, mitochondrial F0 complex, subunit s
ATP5SL	55101	Proton Transport	ATP5S-like
ATP6	4508	Proton Transport	mitochondrially encoded ATP synthase 6
ATP6AP1	537	Proton Transport	ATPase, H+ transporting, lysosomal accessory protein 1
ATP6AP2	10159	Proton Transport	ATPase, H+ transporting, lysosomal accessory protein 2
ATP6V0A1	535	Proton Transport	ATPase, H+ transporting, lysosomal V0 subunit A1
ATP6V0A2	23545	Proton Transport	ATPase, H+ transporting, lysosomal V0 subunit A2
ATP6V0A4	50617	Proton Transport	ATPase, H+ transporting, lysosomal V0 subunit A4
ATP6V0B	533	Proton Transport	ATPase, H+ transporting, lysosomal V0 subunit B
ATP6V0C	527	Proton Transport	ATPase, H+ transporting, lysosomal V0 subunit C
ATP6V0D1	9114	Proton Transport	ATPase, H+ transporting, lysosomal V0 subunit D1
ATP6V0D2	245972	Proton Transport	ATPase, H+ transporting, lysosomal V0 subunit D2
ATP6V0E1	8992	Proton Transport	ATPase, H+ transporting, lysosomal V0 subunit E
ATP6V0E2	155066	Proton Transport	ATPase, H+ transporting, lysosomal V0 subunit E2
ATP6V1A	523	Proton Transport	ATPase, H+ transporting, lysosomal V1 subunit A
ATP6V1B1	525	Proton Transport	ATPase, H+ transporting, lysosomal V1 subunit B1
ATP6V1B2	526	Proton Transport	ATPase, H+ transporting, lysosomal V1 subunit B2
ATP6V1C1	528	Proton Transport	ATPase, H+ transporting, lysosomal V1 subunit C1
ATP6V1C2	245973	Proton Transport	ATPase, H+ transporting, lysosomal V1 subunit C2
ATP6V1D	51382	Proton Transport	ATPase, H+ transporting, lysosomal V1 subunit D
ATP6V1E1	529	Proton Transport	ATPase, H+ transporting, lysosomal V1 subunit E1
ATP6V1E2	90423	Proton Transport	ATPase, H+ transporting, lysosomal V1 subunit E2
ATP6V1F	9296	Proton Transport	ATPase, H+ transporting, lysosomal V1 subunit F
ATP6V1G1	9550	Proton Transport	ATPase, H+ transporting, lysosomal V1 subunit G1
ATP6V1G2	534	Proton Transport	ATPase, H+ transporting, lysosomal V1 subunit G2
ATP6V1G3	127124	Proton Transport	ATPase, H+ transporting, lysosomal V1 subunit G3
ATP6V1H	51606	Proton Transport	ATPase, H+ transporting, lysosomal V1 subunit H
HVCN1	84329	Proton Transport	hydrogen voltage-gated channel 1
TCIRG1	10312	Proton Transport	T-cell, immune regulator 1, ATPase, H+ transporting, lysosomal V0 subunit A3
UCP1	7350	Proton Transport	uncoupling protein 1 (mitochondrial, proton carrier)
UCP2	7351	Proton Transport	uncoupling protein 2 (mitochondrial, proton carrier)
UCP3	7352	Proton Transport	uncoupling protein 3 (mitochondrial, proton carrier)
ADA	100	Purine	adenosine deaminase
ADAD1	132612	Purine	Adenosine deaminase domain containing 1 (testis-specific)
ADAD2	161931	Purine	adenosine deaminase domain containing 2
ADAL	161823	Purine	adenosine deaminase-like
ADK	132	Purine	adenosine kinase
ADSL	158	Purine	adenylosuccinate lyase
ADSS	159	Purine	Adenylosuccinate synthase
ADSSL1	122622	Purine	adenylosuccinate synthase like 1
AK1	203	Purine	adenylate kinase 1
AK2	204	Purine	adenylate kinase 2
AK3	50808	Purine	adenylate kinase 3
AK3L1	205	Purine	adenylate kinase 3-like 1
AK5	26289	Purine	adenylate kinase 5
AK7	122481	Purine	adenylate kinase 7
AMPD1	270	Purine	adenosine monophosphate deaminase 1 (isoform M)
AMPD2	271	Purine	adenosine monophosphate deaminase 2 (isoform L)
AMPD3	272	Purine	adenosine monophosphate deaminase (isoform E)
APRT	353	Purine	adenine phosphoribosyltransferase
ATIC	471	Purine	5-aminoimidazole-4-carboxamide ribonucleotide formyltransferase/IMP cyclohydrolase
CECR1	51816	Purine	cat eye syndrome chromosome region, candidate 1
DGUOK	1716	Purine	deoxyguanosine kinase
FHIT	2272	Purine	Fragile histidine triad gene
GART	2618	Purine	phosphoribosylglycinamide formyltransferase, phosphoribosylglycinamide synthetase, phosphoribosylaminoimidazole synthetase
GDA	9615	Purine	guanine deaminase
GMPR	2766	Purine	guanosine monophosphate reductase
GMPR2	51292	Purine	guanosine monophosphate reductase 2
GMPS	8833	Purine	guanine monphosphate synthetase
GUK1	2987	Purine	guanylate kinase 1
HPRT1	3251	Purine	Hypoxanthine phosphoribosyltransferase 1 (Lesch-Nyhan syndrome)
IMPDH1	3614	Purine	IMP (inosine monophosphate) dehydrogenase 1
[truncated: 753 more rows]
