# Supplementary material for: Novel metabolic subtypes in IDH-mutant gliomas: implications for prognosis and therapy
Source: BMC Cancer. 2025 Apr 30;25:815. doi: 10.1186/s12885-025-14176-y (PMC12044917; doi:10.1186/s12885-025-14176-y)
Supplement: Supplementary file 19 — Supplementary Material 19. Table S8. untargeted metabolism results. [file 12885_2025_14176_MOESM19_ESM.xlsx]

## Sheet: Sheet1
Patient ID	metaabolic	A1	A10	A11	A12	A13	A24	A3	A4	A5	A6	A7	A8	A9	H48	O1	O2	O3	O4	O5	O6	O7	O8
421.1129__1.46	(-)-3-Cyanomethyl-3-hydroxy-1H-indol-2(3H)-one	99.4355	81.8857	0	0	0	127.232	64.5518	254.725	0	203.1	149.507	143.991	61.9031	0	117.512	63.9032	67.5675	104.583	90.9682	97.7022	80.3147	1.48727
428.1375__5.67	({2-[2-(2-hydroxypropan-2-yl)-7-oxo-2H,3H,7H-furo[3,2-g]chromen-6-yl]-2-methylbut-3-en-1-yl}oxy)sulfonic acid	463.909	556.009	377.746	137.811	2.02054	350.433	508.599	252.461	2477.62	121.783	174.673	403.218	376.521	223.268	157.222	30.147	376.253	1264.19	37.5804	245.24	146.351	1597.23
437.1449__5.64	(+)-3-(3,4-Methylenedioxyphenyl)-1,2-propanediol	286.45	277.532	297.426	247.857	3.01001	333.356	293.848	266.693	406.593	49.3728	233.648	299.279	328.029	290.084	350.744	35.9337	222.34	374.706	97.1728	390.902	169.685	545.251
381.2101__7.94	(+/-)-Isobutyl 3-methylthiobutyrate	7.06328	6.25065	55.472	3.03632	79.5744	5.47784	22.5583	2.97428	24.271	32.7851	32.8977	3.82344	2.41014	5.41248	5.32967	18.0943	19.6151	53.3719	15.7829	2.36628	3.97201	29.4253
282.2795__19.89	(±)-(Z)-2-(5-Tetradecenyl)cyclobutanone	0	0	0	0	0	0	0	0	0	0	0	0	0	0	0	0	0	0	0	0	0	0
297.2432__13.67	(10E,12Z)-9-HODE	50.4823	11.0075	44.6245	67.7419	1.93416	1.71854	62.0213	68.4638	163.466	93.3103	155.669	79.9616	13.9134	1.28462	14.0894	25.923	77.4574	136.837	6.17056	16.0082	15.0003	6.49686
397.2244__8.55	(13E)-11a-Hydroxy-9,15-dioxoprost-13-enoic acid	173.271	243.764	1167.14	232.89	276.664	102.423	247.922	133.123	195.415	479.695	301.97	405.92	246.219	297.553	540.357	139.259	166.292	690.975	219.442	106.986	342.922	223.843
285.1356__9.54	(1-Methylethenyl)pyrazine	0	0	134.792	150.661	0	61.7872	48.6324	39.6829	29.898	83.9421	53.2	60.5932	58.4495	160.049	27.7027	79.4678	60.8077	87.6188	93.4292	332.289	49.5804	28.1209
354.0687__6.52	(1R*,3R*,3'S*)-1,2,3,4-Tetrahydro-1-(2-thio-3-pyrrolidinyl)-beta-carboline-3-carboxylic acid	6.35348	6.16973	7.83432	6.46364	9.49172	35.6545	19.6907	4.83748	39.8001	7.87645	11.6617	3.39441	1.35323	4.35052	22.0714	9.40581	19.8422	23.7771	7.28654	5.83969	6.76299	0
537.4171__17.2	(1R,2R)-3-oxo-2-pentyl-cyclopentanehexanoic acid	71.5002	15.3148	64.0502	21.1293	2.49089	1.05429	58.3486	103.129	298.161	174.044	399.407	40.299	1.15328	0.643433	0	27.9672	88.4379	272.423	3.37013	7.21168	24.6689	50.6965
521.2639__12.95	(1S,16R)-5,7,11-trihydroxy-3-[3-hydroxy-1-(2-methyl-1,3-thiazol-4-yl)prop-1-en-2-yl]-8,8,10,12,16-pentamethyl-17-oxa-4-azabicyclo[14.1.0]heptadec-4-en-9-one	0	60.5467	158.428	57.7426	8.99634	37.1319	97.2253	46.9715	49.2074	47.4757	46.4451	40.8507	101.049	15.7044	25.19	17.1098	25.363	33.2534	38.1122	39.4754	23.9453	49.8263
187.1347__7.83	(1S,2S,4R,8R)-p-Menthane-1,2,9-triol	87.6324	145.08	166.979	278.558	26.8474	118.304	210.623	136.849	107.703	121.667	161.109	268.778	127.444	71.3789	149.098	73.0049	137.497	161.203	82.1061	67.7377	135.074	99.5365
611.3509__6.78	(24R)-5b,8b-Epidioxyergosta-6,22E-dien-3b-ol 3-glucoside	354.987	0	138.16	236.095	97.6738	32.6263	64.8962	43.7355	100.913	106.632	97.6984	97.7516	56.8715	123.467	35.5555	11.1788	148.4	271.508	68.9177	30.4409	43.2236	25.9686
515.2697__8	(25R)-26,26,26-trifluoro-1alpha,25-dihydroxyvitamin D3 / (25R)-26,26,26-trifluoro-1alpha,25-dihydroxycholecalciferol	4.50965	2.94491	38.234	13.1405	0.209104	7.05641	55.004	41.3471	111.097	3.12364	91.6868	5.19503	1.66054	4.86364	21.1312	0	32.7335	25.852	2.05412	0.544777	1.49475	6.90711
347.1598__6.13	(2E)-N-[2-(3,4-dihydroxyphenyl)ethyl]-3-(4-hydroxy-3-methoxyphenyl)prop-2-enimidic acid	81.1823	13.1136	15.0422	29.7721	8.17627	5.80754	39.1669	3.87044	61.826	34.169	56.9999	10.8118	4.65502	58.8955	99.862	1.06301	58.1364	83.6119	3.01089	5.60027	8.47653	0
411.1864__7.24	(2R,6x)-7-Methyl-3-methylene-1,2,6,7-octanetetrol 2-glucoside	65.4107	50.787	94.0079	38.6544	53.4575	42.9072	60.9625	0	19.8511	28.911	89.302	8.27627	41.9526	143.152	0	78.6791	36.6988	23.3769	44.8867	32.258	3.42421	104.835
413.1373__7.72	(2S)-2-Butanol O-[b-D-Apiofuranosyl-(1->6)-b-D-glucopyranoside]	0.48645	0.986212	3.24107	0	40.2493	7.1842	23.9854	6.7486	25.1929	20.9177	27.4831	0	0	14.1894	14.2659	0	21.7785	28.0096	8.64488	7.23144	2.89444	12.2129
195.1382__5.65	(2S,4R)-p-Mentha-1(7),5-dien-2-ol acetate	92.6763	103.075	116.635	58.774	0.109348	107.404	108.654	59.7216	346.104	12.3607	99.4161	73.7226	96.5138	94.1736	109.626	19.6496	67.8703	199.127	14.5153	99.606	48.0409	198.245
495.2974__7.08	(3b,16b,20R)-Pregn-5-ene-3,16,20-triol 3-glucoside	499.152	681.475	1298.24	206.885	1013.15	550.629	241.887	446.03	225.796	969.309	720.81	4171.5	720.941	508.82	6306.03	143.477	445.336	1487.27	1267.8	317.515	4778.79	1089.83
493.2817__8.31	(3b,4b,11b,14b)-11-Ethoxy-3,4-epoxy-14-hydroxy-12-cyathen-15-al 14-xyloside	7.94778	0	6.8264	0	136.38	0.927398	1.4544	8.01708	0.775226	0.161881	1.42741	6.93291	46.564	2.11854	66.4087	41.6714	3.43809	11.5593	0.407102	1.00146	105.924	8.65874
476.3738__10.99	(3beta,17alpha,23S)-17,23-Epoxy-3,29-dihydroxy-27-norlanost-8-en-24-one	0	0	0	2.03579	21.5708	5.19208	3.79503	0	5.26182	0.512121	0.608994	0	0.636719	0	4.83066	11.1489	15.3227	3.58804	10.2629	8.59702	12.282	0
461.3262__15.68	(3beta,5alpha,9alpha,14alpha,22E,24R)-3,5,9,14-Tetrahydroxyergosta-7,22-dien-6-one	23.6108	0	41.1645	15.8103	18.5945	2.20268	31.1217	50.1551	154.852	163.438	324.597	7.80049	0	12.3757	21.9126	19.6137	64.7906	280.893	34.4981	21.4744	1.54072	47.8994
145.122__8	(3R,5Z)-5-Octene-1,3-diol	240.622	147.334	176.67	203.885	18.3023	418.13	762.844	693.978	1169.76	48.4255	819.111	314.904	183.959	227.152	380.339	70.186	447.355	383.322	38.7395	305.358	325.765	702.753
629.3916__6.53	(3S,3'R,4xi)-beta,beta-Carotene-3,3',4-triol	164.703	237.111	380.98	333.646	172.914	48.226	446.423	86.2425	294.487	576.829	587.816	246.537	244.285	31.2142	122.164	134.193	598.805	483.767	44.134	36.3818	90.4551	54.0682
364.2335__9.89	(3S,4S)-3-hydroxytetradecane-1,3,4-tricarboxylic acid	0	0.25737	0.695618	0.760498	0	7.18846	2.62155	0.662586	3.88045	2.70517	4.70795	0	0	0	4.47908	1.78784	11.9182	39.0586	5.37016	14.9979	7.11072	0.129578
193.0949__10.63	(3xi,6xi)-Cyclo(alanylvalyl)	0	2.4286	0	0	0	0	0	0	0	0	0	0	0	0	0	0	0	0	0	0	0	0.27427
279.2344__14.06	(3Z,6Z)-3,6-Nonadien-1-ol	0	32.0238	4.91644	3.81703	0.72663	27.5252	5.48454	0	0.986969	60.5431	9.6057	0	7.06963	7.33403	0	11.0043	5.72936	25.3062	12.8019	2.96358	13.7932	0
331.1311__7.13	(4E)-7-(4-hydroxy-3-methoxyphenyl)-1-phenylhept-4-en-3-one	7.40326	5.76029	2.44138	2.03884	0.936452	0	0.633317	2.32612	1.14845	0.863131	4.99682	2.54439	3.38652	0.925272	0.656407	0	5.05703	5.69852	0.150501	0.621048	0.759062	6.86522
329.3171__11.18	(4E,8E,9Me-d19:2)sphingosine	9.47797	7.77418	4.94581	9.66649	0	1.17875	3.18302	1.50329	1.9987	3.05201	1.6303	5.26439	7.73402	6.57936	1.18066	35.0614	1.07588	0.417814	10.6429	9.1421	10.0592	5.49098
133.0657__6.74	(4-Methylphenyl)acetaldehyde	0	6.03503	34.0852	46.8901	0.283272	10.3601	15.4162	5.31913	45.84	36.3593	3.83339	3.26155	0	0	0	6.96277	0	15.3633	0.131433	0	0	3.60199
415.2337__10.81	(4R,5S,7R,11x)-11,12-Dihydroxy-1(10)-spirovetiven-2-one 12-glucoside	52.9285	38.2829	48.188	63.5844	0.271032	45.1021	44.6613	39.7462	52.7243	14.1375	42.3241	59.6667	40.0746	50.072	29.492	4.63994	41.4811	36.4999	34.0682	65.2513	93.2426	71.3237
353.1598__6.22	(4S,6R)-p-Mentha-1,8-diene-6,7-diol 7-glucoside	70.6874	53.0049	160.004	19.3757	0.246042	54.545	92.3591	20.2085	404.953	6.05314	59.5089	56.6923	16.7839	24.4134	76.2136	0	84.779	246.286	11.4446	26.0323	39.7044	22.0411
521.0324__5.31	(5-{5,7-dihydroxy-3-[(3,4,5-trihydroxyoxan-2-yl)oxy]-5H-chromen-2-yl}-2-hydroxyphenyl)oxidanesulfonic acid	420.101	196.652	124.607	19.0175	0	24.2622	3.52376	84.6546	54.4664	111.767	49.0454	28.026	0	325.318	31.343	82.4907	56.1458	41.1636	198.352	3.36887	20.6444	6.94377
215.0024__4.8	(5-ethenyl-2-hydroxyphenyl)oxidanesulfonic acid	0	0.238207	0	0	0	0	0	0	0	0	1.99e-06	0	0	0	0.00240062	0	0	0	0	0.142253	0.0119052	4.82851
257.2231__6.26	(5Z,8Z)-1,5,8-Heptadecatriene	2.147	5.34334	5.0246	8.58708	7.12203	6.86168	7.07481	0	5.84978	3.2372	7.51618	5.34183	0.0783015	6.753	7.43407	10.0771	6.49487	6.36559	11.6989	5.61417	7.5486	0
467.376__18.85	(5Z,9Z)-2-methoxy-hexacosadienoic acid	101.122	87.2493	134.365	119.776	69.9653	37.7116	99.4021	161.793	176.271	145.793	196.806	304.362	260.935	113.142	188.405	94.0901	175.805	314.745	114.165	143.753	63.9393	232.609
469.317__14.16	(6RS)-6,19-epidioxy-24,24-difluoro-25-hydroxy-6,19-dihydrovitamin D3 / (6RS)-6,19-epidioxy-24,24-difluoro-25-hydroxy-6,19-dihydrocholecalciferol	29.2987	85.8571	8.22063	17.391	0	198.228	35.2002	33.1848	56.7454	166.848	75.5093	1.25705	0	13.6296	4.39211	8.94438	49.4425	203.969	145.387	46.8892	231.148	24.6224
444.1614__6.7	(6S)-5,6,7,8-tetrahydrofolate(2-)	29.696	15.9468	52.9791	19.9685	7.76135	0	7.54048	7.86026	40.4704	125.053	5.37517	3.22449	1.80823	0	0	9.37967	8.34358	57.062	0	0	0	23.725
496.0695__6.59	(beta-1-O-[N-(2-formyl-3-chlorophenyl)anthraniloyl]-D-glucupyranuronic acid)	0	9.70804	200.129	81.0704	8.6955	13.0373	101.073	58.4024	136.884	172.318	161.422	301.937	0	76.6534	202.775	144.125	350.593	205.592	297.809	5.3907	56.5967	38.6994
312.1605__10.42	(E)-1-[4-Hydroxy-3-(3-methyl-1,3-butadienyl)phenyl]-2-(3,5-dihydroxyphenyl)ethylene	0	0	0	0	0	0	0	0	0	0	0	0	0	0	0	0	0	0	0.273914	0	0.0998535	1.71658
185.119__10.76	(E)-10-Hydroxy-8-decenoic acid	204.88	240.508	151.744	285.667	0.345446	174.606	266.194	257.156	343.613	8.02497	272.337	329.596	281.456	243.531	198.701	45.8358	247.312	171.301	22.2977	169.343	239.767	430.091
284.1281__9.37	(E)-4-[5-(4-Hydroxyphenoxy)-3-penten-1-ynyl]phenol	0	0.380859	0	0	0	0	0	0.00117958	0	3.32725	0	0	0	0	60.7344	0	0	0.199951	0.234266	0	1.61388	0
591.3181__16.02	(E)-Herclavine	0	0	0	0	0.445923	0	0	7.17687	21.2755	0	56.1831	0	0	0	29.3003	0	121.433	27.4422	0	2.67996	1.14365	0
109.0292__4.52	(E,E)-2,4-Hexadienedial	3.72414	5.67864	3.26847	0	13.994	0	23.0665	2.37811	8.36269	7.64573	16.7897	11.0829	41.9324	15.734	16.9473	11.4328	2.61584	18.2614	8.65456	4.73157	9.49588	0.0124934
471.2697__7.98	(ent-2b,4S,9a)-2,4,9-Trihydroxy-10(14)-oplopen-3-one 2-(2-methylbutanoate) 9-(3-methyl-2E-pentenoate)	10.1179	4.08e-05	38.9587	0.25357	1.85272	5.22553	13.2369	21.2255	20.9488	0.721266	42.1818	1.53057	7.72704	0.543889	12.613	0.981445	34.4579	50.4095	0.240211	13.1523	2.63472	10.3051
193.0877__7.04	(R)-3-Hydroxy-5-phenylpentanoic acid	0	13.4391	22.9469	0	49.29	14.4578	4.68493	5.13777	61.3665	0	0.137558	0.416443	7.22463	2.03361	0.23954	0	2.70524	24.7373	4.97635	1.01386	2.31667	88.018
211.1334__9.05	(R)-8-Acetoxycarvotanacetone	0.696468	0.605714	6.01412	6.4608	2.99308	6.62395	7.80279	18.8225	19.4928	15.297	11.2123	2.85391	1.49296	8.51074	0.795114	0	0.441064	2.27166	4.8405	0.827947	8.03028	4.68881
481.1904__6.64	(R)-Bitalin A	0	0	19.8236	0	194.173	0	0	0	0	23.0363	0	0	3.38387	0	0	4.34197	0	0	10.2328	0	0	32.2322
211.1443__5.12	(R)-N-Methylsalsolinol	2.09365	3.39778	2.22221	12.0528	9.90801	2.26336	12.8148	6.144	2.79149	8.36565	8.14787	10.9404	1.20794	1.76984	3.31991	2.61493	10.6626	3.56019	5.89388	10.8367	4.30074	0.952158
340.2487__6.54	(S)-[8]-Gingerol	177.498	371.067	193.965	128.099	305.367	99.5969	171.045	64.3218	170.819	134.834	242.876	83.406	94.5219	123.923	72.0171	185.279	247.559	376.144	115.163	141.656	75.0917	61.8056
103.04__4.84	(S)-3-Hydroxyisobutyric acid	0	0.0197763	6.99729	0	0	0.332894	0	0	0.254904	0.262053	0	0	0.653965	0.117039	0.0610402	0	0	0	0	0.00269444	0	0
201.1485__17.21	(S)-9-Hydroxy-10-undecenoic acid	0	7.137	0.170664	0	0	87.8493	14.5421	0	123.704	0	0	0	0	0	0	0	35.0821	0	0	87.8927	90.5747	3.38583
217.082__8.02	(S)-alpha-Amino-4-carboxy-3-furanpropanoic acid	0.0123401	0.0571691	0.0153388	0.00377619	0.00728928	0	0.0187627	0.00833745	0.00956317	0.0160588	0.0129779	0	0	0.0172224	0.0339164	0.00282561	0.0440203	0.0108485	0.0123721	0.00318671	0	0
336.0651__5.3	(S)-Annocherine A	12817.3	13997.7	9923.15	12501.3	0.989807	10493.2	2.71215	14126.2	22210.1	15979.9	16655.5	13044.4	0.697345	12727.5	10117	9106.23	12047.3	14805.3	15293	12970.7	14748.4	2957.04
246.1528__6.67	(S)-Menthone 8-thioacetate	11.7935	22.7017	12.4405	28.7716	6.9407	6.15549	26.1121	7.16479	33.4138	8.91413	24.6301	2.61916	12.755	0.217712	12.9261	65.562	15.5832	22.9766	30.5294	16.14	2.48293	3.87828
549.1822__10.37	(S)-Multifidol 2-[apiosyl-(1->6)-glucoside]	7.53172	42.808	12.5058	8.42419	103.912	0	3.33017	0	42.0311	19.6031	66.3082	3.25333	55.2295	166.199	0	0.0464505	3.2999	58.8869	0.342773	4.25671	2.27204	280.054
388.1914__8	(S)-N-(4,5-Dihydro-1-methyl-4-oxo-1H-imidazol-2-yl)alanine	64.2191	61.3045	53.839	57.0263	2.11815	142.133	195.744	139.575	304.138	0.751524	171.755	77.3053	54.7347	83.1362	115.385	1.01448	151.472	112.133	4.31243	89.1323	105.771	113.747
335.1489__5.89	(S)-Spinacine	51.959	67.9547	78.8249	70.9802	18.7153	50.7371	68.3321	8.84547	106.325	3.83267	97.9769	55.1811	36.7267	87.4005	114.38	20.5885	47.9247	96.2794	20.577	71.2256	42.4551	6.46825
222.1145__6.72	(S)-Valerianine	11.0878	2.64056	29.5221	3.7954	11.474	9.63615	2.05377	7.2784	32.4451	19.1675	8.36828	9.36061	0	0.140078	0	0	10.7036	18.0982	44.2854	3.0775	2.54445	26.119
319.1542__6.62	(S,E)-Zearalenone	2645.89	2213.6	3272.28	3210.42	62.4751	2205.99	6315.85	4912.3	5436.21	1160.52	7546.46	2742.94	2889.79	2293.63	4726.09	864.15	4531.61	4883.45	696.279	2772.82	2120.18	3726.27
239.1272__16.18	(S,Z)-Lyratol acetate	0.379135	0	2.16369	0.80679	0.489437	0	0	0	0.456347	0.247144	0.066169	0	0.393776	0.233803	0	0.276837	0	0.215248	0	0.109914	0	0.409297
283.0759__7.53	(x)-1,2-Propanediol 1-O-b-D-glucopyranoside	0	1.07807	0.412992	1.32783	18.0935	27.3015	0.636457	0.706057	0.75491	0.589359	0.219941	0.347393	18.9032	25.5865	2.42687	0.57917	1.11968	0.82071	38.1818	30.9913	0.682293	17.1178
435.1476__7.68	(Z)-1-(Methylthio)-5-phenyl-1-penten-3-yne	488.533	623.2	899.202	717.582	937.805	341.158	680.625	224.534	625.888	708.726	865.802	349.961	522.002	660.7	350.647	608.847	490.464	748.719	428.102	252.846	573.641	1192.02
255.2325__11.71	(Z)-13-Hexadecenoic acid	30.2224	34.7587	34.2867	61.0222	1.17855	28.0682	74.8929	51.0575	29.6122	59.6228	96.523	29.2051	50.2389	45.6085	26.6166	25.9666	78.1628	30.0508	43.3545	31.7923	25.8047	36.0357
283.2638__15.28	(Z)-13-Octadecenoic acid	15.086	3.85467	18.4107	27.134	0	26.2484	50.8178	11.0112	21.1539	54.9129	56.7238	5.42366	2.41765	23.3787	0	20.4045	41.6093	18.1522	39.3812	32.3835	11.7277	5.74464
399.1604__4.12	(Z)-3-(1-Butenyl)-1H-2-benzopyran-1-one	64.7044	200.603	450.285	81.8586	1.04545	1.98956	48.6971	2.70857	66.5857	8.28843	127.043	75.9256	45.6017	100.14	112.179	64.4794	59.3373	219.744	44.8014	24.4837	47.9109	151.71
183.1397__10.54	(Z)-3-Methyl-3-decenoic acid	14.7879	2.62835	16.559	15.0061	3.94748	14.0885	8.02502	54.6468	21.0099	34.8295	7.76569	25.7491	13.3672	1.85788	31.2805	35.3241	13.5477	34.2508	7.38629	2.25828	21.5803	14.0814
302.3059__14.02	(Z)-3-Nonen-1-ol	0	0	0	0	0	0	0	0	0	0	0	0	0	0	0	0	0	0	0.520915	0.0219135	2.76e-06	0
209.1174__7.43	(Z)-3-Oxo-2-(2-pentenyl)-1-cyclopenteneacetic acid	12.2425	76.5478	184.192	30.0957	64.806	130.927	68.5114	119.902	545.789	19.2491	87.6859	58.79	89.9511	75.3123	97.8314	12.5948	83.7055	199.584	50.4796	99.07	75.9192	492.568
268.2642__16.98	(Z)-9-Cycloheptadecen-1-one	0	0	0	0	0	0	0	0	0	0	0	0	0	3.47537	0	288.624	0	0	0	0	0	0
127.0387__6.46	(Z)-Tamarindienal	4.68773	27.4256	13.9854	30.8165	0.597984	0	38.87	52.5534	105.295	128.496	127.499	39.4365	15.4832	0	9.60789	11.4873	14.8338	36.9686	8.52104	10.3988	13.84	7.69917
311.2241__13.52	(卤)-(E)-13-Hydroxy-10-oxo-11-octadecenoic acid	527.429	26.2467	43.5076	454.092	0.148499	19.3837	17.6702	4.84732	50.7318	17.9489	25.483	4.64883	19.9121	243.653	1.20699	1.24811	8.34587	3.86559	47.111	3.10817	4.31115	16.1157
282.2798__13.73	(卤)-(Z)-2-(5-Tetradecenyl)cyclobutanone	10.7569	2.53398	2.85893	25.0687	21.8232	24.2435	7.14618	9.65225	4.1252	3.84686	7.78162	1.70586	0	3.25938	0.846058	86.5583	2.42947	3.3047	24.5044	19.1335	9.24634	2.43384
317.1771__8.91	(卤)-1-(4-Methylphenyl)ethanol	8.92486	63.9261	4.4749	15.4629	0	12.0077	9.85458	41.3288	4.22995	14.6939	23.9793	19.951	63.498	4.87781	16.6772	1.16238	10.4475	22.3299	3.77633	5.59262	15.9059	1.95395
498.182__6.3	(卤)-2-(1-Methylpropyl)-4,6-dinitrophenol	11.3711	0.536938	3.32308	3.54146	5.53648	5.14065	1.16505	2.05217	43.3651	0.726473	0.404142	1.78258	16.7359	2.2243	12.7273	2.22045	1.01041	0.285623	0.432486	11.4513	1.64505	37.4465
306.2641__9.83	(卤)-5-Hydroxy-4-octanone	15.8936	16.88	17.5487	30.0503	35.2039	41.2574	37.1967	28.8461	42.1259	23.1301	45.0076	17.2514	21.318	17.1212	34.0375	33.8276	34.6023	22.1769	62.3202	30.5667	66.1212	9.76678
585.2296__11.02	[(16R)-5,7-dihydroxy-8,8,12,16-tetramethyl-3-[1-(2-methyl-1,3-thiazol-4-yl)prop-1-en-2-yl]-10-methylidene-9-oxo-17-oxa-4-azabicyclo[14.1.0]heptadec-4-en-11-yl]oxidanesulfonic acid	83.1169	64.4426	71.6386	66.0362	13.6498	14.604	54.6723	44.6119	35.821	44.4007	31.3185	65.1915	46.1176	96.6998	50.8169	6.39705	47.8069	38.88	106.988	71.064	101.696	71.9651
885.0943__5.31	[1-(2H-1,3-benzodioxol-5-yl)-3-(4-methoxy-1-benzofuran-5-yl)-3-oxopropoxy]sulfonic acid	26.5984	49.3139	83.9071	152.735	0	25.5105	0	92.4499	56.7781	84.991	49.05	27.3314	14.3753	88.8339	57.3074	23.4887	34.1009	58.8038	103.628	8.75443	25.1877	1.79138
257.0134__6.31	[2-hydroxy-5-(3-oxobut-1-en-1-yl)phenyl]oxidanesulfonic acid	0	0	0	0	21.0378	12.3897	0	0	0	0	0.0843999	0	16.0506	9.79445	0	0	0	0	22.47	16.0029	0	0
245.0498__6.3	[3-(4-methoxyphenyl)propoxy]sulfonic acid	217.248	39.769	52.8591	12.0206	104.975	1216.39	1605.4	13.208	1104.83	53.1406	498.894	80.7407	35.215	68.1018	4.56938	289.249	12.0654	17.5116	47.2532	18.4165	8.84972	45.4526
271.0656__6.79	[4-(4-methyl-3-oxopentyl)phenyl]oxidanesulfonic acid	75.1012	15.5721	131.676	56.966	5.70671	154.333	44.7334	35.8608	375.593	32.6639	106.645	48.3088	182.639	57.896	35.377	21.3726	71.4413	161.674	24.5479	68.7137	22.3246	148.924
503.0649__1.18	[4,5-dihydroxy-2-(5-hydroxy-7-methoxy-4-oxo-2-phenyl-4H-chromen-8-yl)oxan-3-yl]oxidanesulfonic acid	631.294	567.742	661.481	669.009	2.42473	610.724	754.52	0.663768	645.901	894.926	1051.64	7.56754	521.55	651.948	10.0764	219.88	825.134	631.732	500.27	532.063	544.172	66.1976
356.2452__6.11	[6]-Gingerdiol 5-acetate	10.6188	6.84105	8.64823	13.407	53.7664	13.3717	10.257	7.26152	13.9946	5.88765	34.3204	7.87497	2.75936	20.2068	11.7015	12.4561	6.61771	13.9246	17.4478	17.6555	2.7176	0
213.0234__6.74	{[(2E)-3-phenylprop-2-en-1-yl]oxy}sulfonic acid	192.283	472.717	476.633	705.381	193.105	484.511	726.523	91.7418	727.871	584.76	144.776	257.147	135.945	80.9572	185.595	431.41	90.0539	386.508	85.4292	88.3741	118.065	98.522
245.0136__6.1	{[1-(2-hydroxyphenyl)-3-oxopropan-2-yl]oxy}sulfonic acid	0	0	0	0.0516535	0.773304	2.57402	0.95368	0.06617	3.87056	0	0	0.294843	0	0	0.0129772	0.280622	0.15345	0.0227022	0	6.65718	0	0.0207882
273.0813__6.5	{[1-(4-methoxyphenyl)pentan-3-yl]oxy}sulfonic acid	9333.81	7757.36	19998.3	12808.6	1375.73	25691.9	12377	12865.2	35941.2	1681.54	18689	13252	17652.2	13992.7	12800.2	4453.91	16267.6	24033.4	6141.58	13124.6	9191.55	17208.9
629.1206__5.31	{[5-({4,5-dihydroxy-2-[4-(7-hydroxy-4-oxo-3,4-dihydro-2H-1-benzopyran-2-yl)phenoxy]-6-(hydroxymethyl)oxan-3-yl}oxy)-3,4-dihydroxyoxolan-3-yl]methoxy}sulfonic acid	3742.96	661.59	1754.54	2741.01	65.339	780.175	384.418	2096.74	529.358	1308.03	3435.81	1277.51	824.745	2754.89	5903.88	25.747	1078.55	805.95	1696.8	351.96	858.455	1383.16
535.0354__6.15	{[6-(5,7-dihydroxy-4-oxo-2-phenyl-4H-chromen-6-yl)-3,4,5-trihydroxyoxan-2-yl]methoxy}sulfonic acid	0	0.248169	11.1124	13.2298	15.4549	110.67	0	31.3503	0.526459	0	6.64145	161.946	11.15	24.4101	11.3139	0.633179	81.4481	0	165.529	6.91201	9.62978	1.03528
563.0213__1.2	{2-[5,7-dihydroxy-2-(4-hydroxy-3-methoxyphenyl)-4-oxo-4H-chromen-6-yl]-4-hydroxy-6-methyl-5-oxooxan-3-yl}oxidanesulfonic acid	86.2273	83.9467	83.4137	95.9331	0	85.9131	84.5446	0	84.0583	160.766	181.642	1.28045	75.3281	110.02	0	1.41557	105.478	87.9762	64.3833	55.7319	96.7824	0
453.0874__6.61	{3-[(E)-2-[3,5-dihydroxy-4-(3-methylbut-2-en-1-yl)phenyl]ethenyl]-2,6-dihydroxyphenyl}oxidanesulfonic acid	888.737	726.44	1857.37	1338.53	49.7661	501.223	1170.18	1181.32	1624.95	779.579	885.659	1178	271.079	1078.49	1264.91	130.686	1472.31	1884.3	999.332	131.647	1474.47	1178.99
306.0639__7.43	{4-[(1Z)-2-hydroxy-3-oxobut-1-en-1-yl]-2-methoxyphenyl}oxidanesulfonic acid	0	9.47199	22.5843	0.641464	5.27208	17.5798	1.83467	4.88019	43.2757	0	0.975174	4.24998	7.69819	6.68808	6.97683	0.119888	2.31824	11.92	8.20038	14.1315	11.1446	55.5554
577.0362__4.38	{5-[12-(3,4-dihydroxyphenyl)-8,13-dihydroxy-4-oxo-3,11-dioxatricyclo[8.4.0.0虏,__tetradeca-1(10),2(7),8-trien-6-yl]-2-hydroxyphenyl}oxidanesulfonic acid	0	24.4609	0	0	0	0	0	0	0	0.00189177	0	9.96297	7860.27	0	0.285278	0	0	51.3775	18.8257	7.90238	0	0
508.2836__10.41	1-(2-methoxy-14-methyl-pentadecanyl)-sn-glycero-3-phosphoethanolamine	25.2504	33.6469	31.6214	39.246	15.283	76.8062	59.1653	56.4775	45.8585	23.9021	38.671	37.3584	29.1569	34.6565	36.8435	25.238	45.2145	28.717	33.7588	44.2136	78.7044	22.2018
822.5635__17.1	1-(8-[3]-ladderane-octanoyl)-2-(8-[3]-ladderane-octanyl)-sn-glycero-3-phospho-(1'-sn-glycerol)	5.17069	0.082826	18.7993	4.10305	7.33168	35.4425	3.02201	0.528931	0.132611	0.0556447	0.0253858	0	0	0	0	3.22561	0.000585023	10.167	0	80.1242	29.8374	8.42106
858.5697__13.31	1-(8-[5]-ladderane-octanoyl)-2-(8-[3]-ladderane-octanyl)-sn-glycerophosphocholine	90.2148	87.2315	81.5716	142.087	161.09	73.2764	54.4298	38.8026	96.0667	141.053	512.505	185.219	108.268	504.106	10.3901	242.287	97.677	52.1424	280.288	100.731	127.801	126.345
329.1596__16.64	1-(beta-D-Glucopyranosyloxy)-3-octanone	1909.06	5110.48	3760.25	5262.48	173.329	10532.4	4910.84	399.518	6536.97	686.539	2267.09	2162.56	1039.42	1363.32	4351.22	15062.6	7477.13	8842.34	15870.5	22558.6	9196.41	719.28
279.094__7.41	1-(beta-D-Ribofuranosyl)-1,4-dihydronicotinamide	10.7215	5.28525	17.6736	11.2152	9.23715	9.05763	11.487	16.3669	31.8502	8.14976	11.0464	10.6026	23.4762	8.1806	12.7513	6.96973	10.9697	29.6202	9.65665	15.2455	9.70015	199.839
554.4369__15.89	1,1'-(1,4-Dihydro-4-nonyl-3,5-pyridinediyl)bis[1-decanone]	12.4353	0	13.1835	21.2548	2.44635	5.06267	7.83737	19.1905	182.698	101.316	156.737	7.94757	0	0	9.83539	11.1764	29.7752	98.1014	29.7915	2.48544	58.4931	6.25888
355.2633__7.56	1,1'-[1,12-Dodecanediylbis(oxy)]bisbenzene	152.626	196.984	456.118	757.049	375.584	286.265	439.81	591.506	1290.92	750.576	713.734	404.295	178.28	283.387	363.824	230.956	503.187	599.848	198.656	264.368	317.426	258.697
329.1918__5.64	1,2,3-Tris(1-ethoxyethoxy)propane	91.4768	165.923	292.02	423.124	29.8298	25.4834	193.043	109.239	101.939	23.1427	148.6	81.5302	152.171	12.0968	125.054	236.699	160.225	96.6937	484.152	230.615	29.4007	1.89056
507.096__5.76	1,2,4,8-Tetraacetoxy-7-hydroxy-3-(4-hydroxyphenyl)dibenzofuran	0.0361007	2.92136	0.441645	4.48635	11.4087	0.338999	0.0976132	1.09079	1.53569	1.47669	7.74078	6.53824	61.8468	1.6955	0.747089	0.146772	1.65653	3.14204	2.89896	3.47948	1.19565	0.404637
165.0926__5.76	1,2,4-Trimethylbenzene	11.492	9.86875	11.4282	15.0269	7.79715	2.42256	7.44257	15.4999	8.62005	3.18127	21.3073	29.1625	4.68571	5.66342	7.00694	8.4576	24.5066	16.4589	1.39595	4.46336	5.04774	0
445.2964__14.69	1,25-Dihydroxyvitamin D3-26,23-lactone	20.3889	18.6049	22.1438	23.4668	67.8091	10.7496	38.1245	22.4302	34.1212	379.299	52.0182	1583.37	14.9752	34.8269	3104.49	238.376	16.5305	66.6072	11.8664	111.973	224.659	27.4273
150.0016__5.3	1,2-Benzisothiazol-3(2H)-one	188.884	241.918	79.9703	297.835	3.37536	137.497	0	196.983	258.084	260.219	261.198	248.244	0	197.552	153.563	45.4331	135.921	164.261	318.189	195.927	226.357	6.29247
407.2816__7.53	1,3,12-Trihydroxycholan-24-oic acid	181.553	167.612	269.885	1305.84	53.0798	387.807	286.717	388.927	1906.88	1177.04	660.977	96.2112	19.5868	264.473	172.176	82.5877	398.519	193.395	149.301	324.218	205.173	152.698
526.1133__4.62	1,4-Dimethoxyglucobrassicin	581.93	631.325	475.491	1023.63	0	441.602	2.03386	1650.7	2556.95	1618.74	758.131	764.146	0	983.944	944.387	53.2717	737.047	1566.58	415.518	445.887	969.668	210.673
209.0561__5.04	1,4-Ipomeadiol	0.137931	3.79152	0.184357	0.00869371	0.776909	17.0748	1.31029	0	0.229401	0	0	0	0.160953	0	5.8364	8.26814	15.4921	5.79173	25.1075	27.5471	26.2713	0
473.3267__7.32	1,5,5,8-Tetramethyl-12-thiabicyclo[9.1.0]dodeca-3,7-diene	0	0	0	0	0	0.266334	4.26942	3.77704	2.83636	0	0	0	0.00639985	1.16347	2.88282	0.868875	0	7.3838	0.96489	1.17758	0.842133	0
261.1853__9.14	1,8-Heptadecadiene-4,6-diyne-3,10-diol	16.3027	109.554	5.2345	0	0	0	0	0.730832	0.372818	0.237549	55.4374	2.09116	0.481475	0	0.81459	0	0.123108	550.203	0.155706	0	0	0
456.2383__6.49	10,11-Dihydro-12R-hydroxy-leukotriene E4	248.464	362.366	171.176	131.96	1.81425	157.107	115.693	197.494	237.847	34.7849	254.236	280.408	352.626	137.831	304.908	52.3217	227.666	364.334	54.1915	337.1	270.666	414.525
554.4412__16	10,11-Epoxy-7Z-hexadecenoic acid	35.0018	0	29.0303	37.1031	1.35641	2.51249	20.5577	33.1235	240.037	93.7583	199.974	141.415	0	1.40067	0	29.172	24.853	102.55	7.83795	6.14413	15.7899	5.48162
365.2687__10.76	10,20-Dihydroxyeicosanoic acid	866.421	1149.02	636.468	1735.33	0	2153.05	1306.5	1137.28	1719.25	0	1498.92	1925.33	1468.69	1143.01	796.887	18.3868	1205.26	520.641	3.73564	1068.31	1814.38	3190.77
415.2121__9.23	10-Hydroperoxy-H4-neuroprostane	26.8347	33.9168	25.075	34.2353	0	55.3706	22.5644	7.14594	28.8629	13.164	11.0296	19.2416	3.50782	14.3736	23.2965	35.4412	21.989	32.6159	61.7109	76.05	76.9892	9.93121
313.2745__17.71	10-oxo-nonadecanoic acid	0	0	0	0	2.40925	0	0	0.127625	0	0	0	0	0	0	0	2.15429	0.145142	0.941132	5.43418	0.234756	0	0
297.2448__16.88	10-Oxooctadecanoic acid	0	17.0215	3.65903	2.40948	0.146362	3.48187	4.00688	2.03116	0.867371	4.71933	0.6427	2.74034	3.68466	1.20226	1.02783	4.22801	1.53372	0.365723	6.97984	2.24893	1.76027	3.12259
394.2225__6.09	11,12,14-Trihydroxy-7-methoxy-8,11,13-abietatrien-20,6-olide	0.21612	48.3838	112.569	2.77128	3.38295	139.519	34.8924	4.99003	1.93427	0.448362	76.3532	15.358	73.6306	273.388	0.00167026	0.0541281	116.831	34.4426	162.582	22.7357	13.0697	2.88515
359.2221__6.01	11,12-Dimethoxy-8,11,13-abietatrien-20,7-olide	0	0	0	0	0	0	0	0	0	0	0	0	0	0	0	0.0307287	0	0	0	0	0	0
432.3104__6.77	11'-Carboxy-alpha-tocotrienol	69.8609	35.9906	188.438	555.696	179.069	18.68	165.483	63.0253	272.442	335.179	474.583	412.231	116.913	166.358	26.7709	44.7272	161.254	339.295	30.1107	55.8607	128.527	26.0503
341.2704__14.73	11-deoxy-PGF1a	36.5146	0.779438	23.1797	30.4492	0.821901	0.373868	38.0121	20.4174	140.401	72.6259	117.785	89.9716	7.16849	2.44684	5.88757	7.2425	35.5381	90.3876	13.6749	18.4159	27.6249	0.94628
282.2798__7.6	11E,14E-Octadecadienal	0.00692836	79.1985	335.144	66.2997	25.7776	33.4	97.3275	13.0245	57.2833	28.6127	45.7557	19.7856	63.0858	0	35.4398	10.1576	27.5024	51.4134	37.5936	46.3481	18.4108	21.6294
415.212__9.9	11-Hydroperoxy-H4-neuroprostane	12.3145	20.3119	13.4777	13.4393	0.163284	10.0817	21.974	15.4188	18.2161	13.6821	10.498	13.2226	6.8457	16.3466	20.7744	17.9764	22.5602	19.6532	44.7894	25.5746	34.6697	16.4796
324.2533__6.66	11-Hydroxyandrosterone	2.38999	27.5109	5.26517	40.7909	0.000444239	0.272673	29.1448	1.40091	20.459	14.1922	45.7379	36.0789	31.6378	23.9518	9.15563	8.29747	71.0667	21.8108	13.2085	7.4882	0.71463	0
412.3046__7.29	11-Hydroxyeicosatetraenoate glyceryl ester	20.8208	8.54152	54.564	16.4395	31.5729	10.2533	63.5815	22.8273	43.3223	35.3166	77.6125	23.1294	21.5538	27.0459	48.4791	11.3419	47.1605	121.206	19.1538	18.8002	6.72637	19.8585
379.1448__7.52	11-Hydroxytubotaiwine	0	0	0	0	54.137	61.8798	0	0	0	0.00308472	0	0	52.1008	63.1473	0	0	0	0.209778	157.105	139.283	0	73.2502
593.4784__19.18	12,13-EpOME	61.3312	59.2607	72.8827	70.6227	25.6184	17.5136	71.0695	93.4532	331.273	271.173	422.41	26.2518	5.3691	8.68335	58.949	46.6027	114.412	119.411	101.563	89.7813	79.3606	36.4836
795.1899__6.71	12alpha-Hydroxyerosone	1392.79	39.9753	0	630.569	189.636	10.5284	368.293	403.31	0	0	471.814	402.255	0	0	372.349	0	49.2921	0	643.331	12.6633	372.243	0
363.1915__4.95	12-bromo-octadecanoic acid	1642.26	1502.17	3.0292	129.919	0	1007.14	1616.24	3304.75	2302.67	2366.67	1853.92	1990.37	2509.64	1913.18	2103.67	512.7	1533.33	17.6546	751.565	1211.74	1069.61	21.2053
346.3325__8.67	12-hydroxyicosanoic acid	0	1.69436	0.483719	0.383283	15.6333	6.14411	10.17	10.0058	2.09361	3.9564	8.34026	1.91567	1.25516	0.851318	13.9285	7.00734	5.39614	3.70792	13.3896	6.22015	6.1579	0
561.4137__16.44	12S-HHT	1.24393	0	1.86768	1.49219	13.1496	4.23898	11.8325	32.1372	114.598	93.3829	162.612	0	0	0	6.43405	28.919	47.1895	109.746	0	0	0.0117763	9.52274
359.2822__8.31	13,14-Dihydro PGF-1a	5.07514	0.775484	31.4076	1.69789	25.173	8.99744	13.0744	16.7714	4.06133	5.24615	4.40532	29.9734	3.82492	5.80159	20.7255	4.49225	8.23943	38.5636	7.30107	12.3575	10.5939	14.7352
458.3267__5.67	13'-Carboxy-gamma-tocotrienol	1.00316	87.1896	0	0	0	0.344421	0.394272	0	0	0	1.30608	0.303635	0	0.0434533	3.2422	0	1.84475	0	0	0	18.3779	0
297.2448__13.5	13-Heptadecyn-1-ol	273.002	742.85	782.697	1169.69	55.878	709.361	1199.12	659.107	257.563	890.207	1308.06	499.102	812.35	801.247	366.199	529.494	1103.58	401.015	963.496	646.08	341.938	412.407
466.3167__19.64	13-Oxo-9,11-tridecadienoic acid	0.0255267	0	0	0	0	26.3373	0	0	0	0	0	0	0	0	0	0	0.508591	0	0	1.10671	0	0
422.1002__7.48	13-Oxocryptopine	0	0	0	0	0	0	0	0	0	0	0	0	0	0	0	0	141.97	0	0	0	0	0
591.4659__18.19	13S-hydroxyoctadecadienoic acid	35.8631	13.7039	21.1519	10.7135	7.6059	4.98882	14.2945	29.9352	36.2878	31.3254	29.7559	24.9819	24.7444	1.92654	33.5897	0.756226	52.0633	30.0649	15.071	23.25	37.6854	3.96582
361.2349__8.26	14,15-DiHETrE	8.21935	0.544092	6.07417	5.04386	0	0.225816	7.63457	5.81182	16.6227	8.37497	15.9106	15.5064	0.605308	2.64099	13.9486	3.26284	15.8337	49.1817	0.366984	2.42149	0.865791	5.7579
323.2587__14.73	15(S)-Hydroxyeicosatrienoic acid	39.4549	4.67619	43.3927	43.7473	1.40945	1.38662	51.1194	36.9403	138.604	62.7384	113.202	133.762	10.8757	0.706787	4.85851	14.2259	56.0173	94.5499	6.18974	16.1593	30.0396	0.397003
385.1514__4.54	15-Deacetylneosolaniol	368.082	886.204	1212.82	291.769	4.77349	1162.04	384.022	749.09	3644.63	135.179	357.474	367.928	779.703	741.999	390.046	65.9704	188.773	1489.28	196.062	850.678	395.417	7239.21
453.2512__7.64	15R-PGE2 methyl ester, 15-acetate	0.795303	74.5916	29.8124	19.4828	0	0.519663	0	25.5369	492.937	351.202	128.275	7.92863	10.0554	77.6816	29.3312	15.4145	7.10161	16.7099	73.2808	22.9765	77.4423	5.77348
338.2706__15.91	16(R)-HETE	0	0	0	14.0136	0	31.508	3.4851	0	1.54269	1.80588	12.3601	2.16394	0	0	0	12.66	12.7132	0.625244	73.7349	35.018	1.25868	0
398.291__15.66	16,16-dimethyl-PGD2	7.14294	16.6696	27.2947	20.5927	33.9237	39.9368	8.8998	77.7298	124.373	48.7293	235.446	6.1812	27.6003	23.5336	14.3886	53.8708	50.7183	184.753	81.9043	74.4696	0.432363	62.6853
407.2087__5.73	17a,21-Dihydroxy-5b-pregnane-3,11,20-trione	59.3969	38.4368	27.0125	38.5096	102.602	35.935	26.5478	15.2104	28.1229	28.4035	21.7828	38.6816	19.4634	24.2355	18.3259	68.8864	38.6111	55.3665	56.4141	15.1876	17.4196	36.4905
531.3798__5.26	17beta,21beta-epoxy-16alpha-ethoxyhopan-3beta-ol	3.64096	29.8067	0	0	0	11.4807	3.13245	0	0	0	2.61377	2.18695	0.928375	0	1.51726	0	9.29646	0	0	0	7.59525	0
401.1739__4.3	18-Hydroxycorticosterone	160.992	709.05	1384.49	336.217	56.2361	31.6363	163.922	5.45829	218.483	7.18578	190.726	277.869	14.925	342.098	358.976	208.542	183.469	676.67	190.755	108.115	185.294	347.406
255.2113__6.69	18-Nor-4(19),8,11,13-abietatetraene	8.42912	15.1001	39.1668	8.01343	92.6947	9.87184	19.1282	0.416474	24.5378	27.8967	28.4984	1.3131	9.77695	30.3821	2.18175	17.5847	24.8527	24.0433	44.6633	9.47738	6.39659	39.9026
421.1884__6.08	18-Oxocortisol	43.9871	47.233	153.836	8.25194	0	142.381	64.9501	36.8743	8.92642	8.24362	111.47	23.2193	257.812	303.799	0.395447	1.801	148.135	79.8196	107.281	13.0246	13.1094	207.108
303.1961__7.03	19-Hydroxyandrost-4-ene-3,17-dione	0	0	3.29692	0	1.44003	0.393677	0	0	0	0	0	0	0	0	0	5.13281	0	9.26729	2.33639	1.0275	0	2.16258
327.2531__17.14	1-Acetoxy-2-hydroxy-16-heptadecen-4-one	8.75586	229.148	8.06815	112.289	11.0897	1126.5	324.517	44.6357	1779.79	85.1714	180.087	41.3045	0	33.6563	274.16	33.4678	645.18	127.807	70.3544	1240.91	1091.35	277.985
342.2643__6.81	1-Acetoxy-2-hydroxy-16-heptadecyn-4-one	142.373	231.785	192.439	144.423	305.536	131.867	203.675	93.0871	157.357	181.694	234.843	102.37	159.278	174.846	87.5157	200.721	177.76	306.931	119.881	164.757	86.1136	175.66
455.3138__8.62	1alpha,23(S),25-trihydroxyvitamin D3	17.1936	10.8552	24.2882	16.9666	73.5025	12.9979	40.917	48.392	55.0001	53.1085	65.0396	19.2999	20.8406	16.5089	49.0007	29.6308	55.7533	106.386	25.334	11.9061	28.7065	25.1091
495.0012__1.28	1-chloro-4-(5-(penta-1,3-diyn-1-yl)thiophen-2-yl)but-3-yn-2-ol	65.9858	178.975	0	9.08888	1.6871	213.858	106.478	191.019	25.7509	279.679	122.567	170.214	146.793	0	174.838	15.566	164.046	176.872	153.037	155.237	205.24	15.7217
247.1446__5.42	1-Ethyl-1H-pyrrole-2-carboxaldehyde	0.283119	46.6094	34.4597	20.7649	0.148545	0.0601488	12.1703	0.193415	9.83414	0.148873	3.43778	10.5402	2.97856	13.6281	41.6996	13.6745	5.35454	35.3502	37.758	0.818363	7.5205	16.627
395.1911__9.34	1-Hexanol arabinosylglucoside	465.808	583.233	4809.16	557.304	3950.04	435	663.389	63.2812	379.115	675.315	883.587	454.66	433.054	655.742	311.264	1238.73	637.432	1672.2	492.571	193.764	472.488	3792.68
201.1853__10.83	1-Hexen-3-ol	77.9828	39.4823	59.4416	83.1657	0.465807	91.7637	158.247	129.927	197.063	6.38988	152.144	77.9717	51.6191	59.9711	82.256	10.1677	142.432	95.8405	4.82001	52.4743	77.5266	147.191
146.0248__5.19	1H-Indole-2,3-dione	2.46809	0	36.4943	0.717245	62.417	0.750861	1.39603	5.89168	0	3.15643	0	22.7782	19.2931	0	0	24.213	0.585472	24.7796	2.10764	0.485126	0	1.578
146.0599__4.85	1H-Indole-3-carboxaldehyde	4.07215	7.61271	6.58015	6.18038	37.7779	1.20825	4.49401	12.3303	5.5473	5.92868	6.36452	9.72981	9.12919	10.2463	2.87768	11.9046	7.27611	2.80922	3.86602	3.04538	22.0558	1.27989
167.0717__8.89	1-Ipomeanol	22.8446	0	96.0973	27.2254	0	3.38073	21.2047	5.91678	21.8631	15.9298	22.5614	4.7937	9.77246	10.5718	4.11404	9.93823	4.43877	29.6599	22.2178	37.5164	6.92699	7.49742
231.0781__11.29	1-Methoxy-1H-indole-3-acetonitrile	0	0.0440011	0	0.00359359	0.564039	0	0.0224541	0	0.0402397	0.540291	1.44942	0	0.270678	1.15091	0	0.0322962	0.120455	0.445844	0.730892	0.874195	0.0475185	0.524994
365.0998__8.59	1-Methoxy-3-(4-hydroxyphenyl)-2E-propenal 4'-glucoside	13.9738	5.94468	19.1146	15.6185	0	6.12388	2.15195	1.14941	43.1266	0	2.34261	13.7381	55.6467	9.68175	0	0	1.3409	4.10078	11.1293	48.8975	8.78318	267.84
421.061__7.53	1-Methyl 2-galloylgalactarate	0	0.356291	6.05492	1.56555	0	0	0	0	1.78154	0	0	3.8044	1.44604	0.836857	7.88519	0	3.08442	32.1181	0	0.00747432	0	2.57232
429.1224__4.08	1-Methyl-3-(2-thiazolyl)-1H-indole	18.8406	17.3204	0.00960924	27.1129	0.430713	7.32427	0.0881726	0.504499	0.9531	13.319	1.44028	0.025296	11.9024	26.1162	0.095007	0.466534	0.0235874	0.0538543	0.447612	0.291912	0.236725	12.4419
113.097__7.56	1-Methylcyclohexanol	0	0	0	0	0	0	0	0	0	0	0	0	0	0	0.00134238	0	0	0	0	0	0	0
179.0455__5.3	1-Naphthaldehyde	326.875	287.923	239.811	228.768	0.105091	205.788	19.6366	299.188	451.38	372.607	394.214	271.108	1.18572	263.951	231.275	165.312	246.29	331.862	333.983	290.156	283.426	53.1165
185.081__8.94	1-Nitroheptane	45.0916	5.97827	136.15	38.9389	0	7.94919	47.7633	12.5038	44.8431	26.1884	36.1765	11.4586	12.9031	18.8587	11.3569	15.9116	12.0171	59.4326	31.8383	54.413	12.4606	14.5539
364.3411__16.55	1-O-(2-methoxy-hexadecyl)-sn-glycerol	22.0951	6.00133	3.55678	21.3973	27.5374	39.4395	20.5861	22.248	22.341	17.1766	21.0841	1.57675	6.56321	7.54199	1.72161	35.6183	11.2075	3.9169	41.0749	14.3557	15.4909	3.06581
361.1863__13.22	1-O-(8R-hydroxy-8-methyl-3Z,9-decadienoyl)-beta-D-glucopyranose	0.00668178	3.00272	1.5703	2.59842	0.0543011	55.0905	16.442	0.0170358	22.4299	0.0336817	0.000319292	0	1.48965	0.852661	19.6524	25.3085	56.1378	56.2362	53.7724	65.9976	48.7955	0
377.0848__2.35	1-O-2'-Hydroxy-4'-methoxycinnamoyl-b-D-glucose	3.79563	6.89302	0.915281	0.187263	0	1.68107	3.68736	11.0006	0	10.5976	3.59748	2.65978	10.0975	1.15255	1.43225	0.191956	0.816794	2.36017	0.930845	1.79728	1.81915	0
345.1399__1.13	1-O-alpha-D-Glucopyranosyl-D-mannitol	14.6683	38.669	53.9118	29.2787	10.9588	178.223	176.846	0	95.6731	302.515	20.3382	12.5562	24.779	31.9473	2.22034	69.7569	101.301	340.719	13.7459	50.4409	113.948	0
377.0864__1.28	1-O-Feruloylglucose	5958.69	8995.9	179.168	693.971	110.826	4417.67	4723.13	11000.2	1082.26	12319.2	4699.87	6635.75	6872.92	223.818	7239.75	1008.03	5859.02	7726.15	5384.65	6105.44	7177.37	2292.51
426.2611__8.62	1-palmitoyl-dihydroxyacetone-phosphate	14.0924	35.7597	34.8378	27.3868	9.87592	19.2798	40.0993	17.0275	47.1095	19.7644	45.6249	17.8607	7.82579	22.0011	9.87274	22.6165	21.5595	43.1594	24.4758	12.8721	23.8236	18.6773
389.2714__10.5	1-Phenyl-1,3-heptadecanedione	0	0	80.3152	0	0	0	33.441	13.2678	1.03215	0	17.8431	0	0	0	21.7605	30.2466	3.44514	7.82477	14.6904	6.34198	28.2133	0
231.0865__7.76	1-Phenyl-5-propyl-1H-pyrazole	129.686	14.3161	399.383	161.571	0	60.7064	104.321	54.0249	81.8679	146.802	95.7096	44.8505	106.399	71.4277	22.87	46.5554	56.7623	214.577	142.896	674.618	30.5286	82.0247
258.1706__4.52	1-Propenylpyrazine	34.595	0.204163	35.3702	16.0773	14.1298	5.53323	31.9723	53.1692	41.944	17.7495	65.9751	30.2078	6.28482	34.3379	30.4728	13.497	113.936	142.774	17.9134	30.5242	4.80777	30.5831
511.3033__7.62	1-Stearoylglycerophosphoglycerol	234.512	240.29	268.011	572.074	1561.77	136.308	260.862	425.706	701.309	486.99	712.051	712.717	453.151	436.025	181.49	239.839	429.371	463.373	302.764	237.626	314.922	80.6566
375.2896__10.26	2-(10-Heptadecenyl)-6-hydroxybenzoic acid	37.5795	6.60958	112.283	8.33588	10.5692	0.545039	321.983	65.098	374.992	114.822	87.6259	40.3481	6.71266	1876.38	16.6519	28.9516	905.322	119.03	14.8534	32.5147	35.0962	13.7241
408.1253__5.11	2-(2,5-dihydroxy-4-methoxyphenyl)-5-hydroxy-3,6,7-trimethoxy-4H-chromen-4-one	4.81513	3.46264	5.10884	1.25027	0	9.58504	25.8136	28.3989	61.7436	0.514221	10.8465	1.50359	7.04655	2.57723	24.113	4.38583	12.9157	409.21	9.23621	11.261	8.16017	36.8538
448.3057__6.7	2-(2-Methylbutanoyl)-9-(3-methyl-2E-pentenoyl)-2b,9a-dihydroxy-4Z,10(14)-oplopadien-3-one	156.101	173.118	292.824	181.826	1433.95	108.374	212.871	265.313	259.311	180.167	526.64	746.249	125.054	295.041	81.7653	218.242	188.072	465.064	69.7645	73.4579	190.579	70.9598
265.025__1.12	2-(2-Thienylmethylene)-1,6-dioxaspiro[4.4]non-3-ene	46.7673	42.3562	42.1384	86.368	0	37.0787	33.9952	0	39.6707	48.9137	47.3562	0	25.0435	35.7646	0	50.9617	53.8081	44.7469	45.0889	27.883	39.3265	55.3136
198.128__5.01	2-(3-Phenylpropyl)pyridine	0	0	0	0	7.00094	0	0.353882	0	0	0	0	0	0	0	0	0.167114	0	0	5.81791	0	0.540894	0
483.2341__3.66	2-(4-Methyl-5-thiazolyl)ethyl hexanoate	414.2	1045.93	1832.14	453.711	0	0.923606	574.307	8.61647	850.443	0	601.471	268.358	320.619	355.551	764.914	193.028	306.668	2378.18	83.4189	17.841	232.245	617.587
597.3028__8.68	2-(4-Methyl-5-thiazolyl)ethyl octanoate	384.244	756.42	720.479	888.082	135.102	381.933	496.662	1202.51	115.134	315.267	956.33	661.229	501.548	350.807	207.986	219.232	313.397	374.241	370.503	238.102	325.637	326.574
280.264__10.38	2-(5,8-Tetradecadienyl)cyclobutanone	0	0	0	0	0	0	0	0.194577	0.125959	0.476083	0	5.04272	0.00814643	10.1596	0	1917.04	13.5084	0	0.369969	12.39	5.72563	0.43261
410.102__6.28	2-(acetylamino)-1,5-anhydro-2-deoxy-3-O-b-D-galactopyranosyl-D-arabino-Hex-1-enitol	40.2826	0.316184	0	3.48021	0	22.623	0	0	54.3278	12.2575	48.1923	0.354095	0	52.7818	5.70991	27.1831	0.531967	0.515668	0.692139	0	2.62305	0
447.1058__1.16	2-(Malonylamino)benzoic acid	268.368	348.403	349.417	415.851	10.6606	334.291	381.695	1.93336	405.685	480.933	544.74	1.97451	329.161	341.419	4.43446	151.386	374.618	284.9	300.088	310.573	318.491	83.9516
200.1301__6.31	2,2,6,6-Tetramethyl-4-piperidinone	3.14948	38.4261	7.69877	5.87352	0	2.21878	12.3132	9.46333	14.8982	21.3798	0.191895	10.7017	11.8936	4.10974	4.04915	3.54205	5.19023	24.6092	5.73564	8.36193	0.269852	2.03188
210.1127__6.88	2,2-dimethyl-2H-chromene-5,7-diol	0.0329841	31.5317	157.317	80.2912	0	0.124665	18.8356	101.438	107.408	57.7818	80.1005	26.0213	41.7948	0.379525	85.7524	0.0289963	37.7492	231.11	21.8801	0.411916	0.353518	199.357
358.2592__6.22	2,3 or 10-Mercaptopinane	40.1121	64.6233	62.2471	86.2052	250.314	126.234	337.884	9.41544	130.847	33.422	128.163	22.6446	22.6247	229.351	109.793	79.4806	39.3309	248.654	142.192	162.93	17.3208	2.23901
497.1324__7.9	2,3,4,5,6,7-Hexahydroxyheptanoic acid	8.13687	30.0899	164.201	13.049	120.782	7.12459	26.8142	0	20.0517	38.9712	45.0818	10.6526	26.6024	26.0813	8.74807	48.1518	24.1141	60.4363	32.6456	2.37054	16.4138	163.571
478.0274__6.66	2,3-Dihydro-2-S-glutathionyl-3-hydroxy bromobenzene	36.2386	21.355	681.965	185.555	9.22939	30.1035	251.399	175.066	495.299	186.397	205.026	135.106	171.734	68.5535	203.062	0	188.504	760.349	87.9112	134.342	133.861	262.857
119.0506__5.98	2,3-Dihydrobenzofuran	4.34917	5.92022	6.7317	20.9409	0	0	10.0187	0.175873	8.07223	13.4536	25.4499	6.19265	35.7847	2.5194	2.76779	10.4333	0.649849	1.28328	0	0	6.08699	0
343.212__15.93	2,3-Dinor-6-keto-prostaglandin F1 a	0	0	0	0	0	2.68562	0	0	0	0	0	0	0	0	0	23.9787	0	19.8642	4.88109	31.381	0.510986	0
663.285__7.43	2,4,5-trihydroxy-5-(methylamino)-3,4-diphenylpentanoic acid	0.41019	0	0.650238	0.024567	0.076557	1.92621	0	0	33.0195	0	0	0.151085	0.0748119	0.256245	0	0.127076	0	4.36908	0	0.0236937	0	10.8978
157.0128__17.34	2,5-Furandicarboxylic acid	0	0	0	0	0	0.136292	0	0	0	0	0	0	0	0	0	6.44817	0	3.52166	0.247803	4.13039	0	0
302.2331__5.98	2,6 Dimethylheptanoyl carnitine	61.7094	258.984	50.6534	172.554	250.142	37.2699	217.823	4.85719	66.8697	150.702	128.102	52.0184	13.4344	64.0397	13.2875	57.0402	108.876	71.2908	24.23	41.1853	15.3624	0
365.1444__6.83	2,6-Diamino-4-hydroxy-5-N-methylformamidopyrimidine	24.7019	59.8114	185.812	71.3891	110.195	84.0528	18.9102	4.19861	34.9403	39.5619	103.297	40.4041	146.577	311.933	15.1181	37.0379	30.3357	60.6632	190.448	169.335	19.432	235.818
169.1239__6.16	2,6-Dimethyl-3,7-octadiene-2,6-diol	7.98113	12.1285	8.4362	6.65654	9.51909	3.6704	6.3515	6.78851	6.86057	3.94219	15.6775	3.08489	7.98653	4.27185	2.30243	3.00639	11.0654	11.0952	2.93858	3.49236	2.9453	7.34854
252.2327__8.02	2,6-Di-tert-butyl-4-ethylphenol	0	0	0	0	0	0	0	0	0	0	0	0	0	0	0	133.933	0	0	0	0	0	0
233.1652__4.55	2,6-Pipecoloxylidide	30.1095	83.249	277.646	160.003	17.4037	0	69.6466	0	140.441	0	44.7243	73.1428	14.5856	58.1916	225.389	79.977	61.003	128.2	357.125	20.1581	15.7106	142.581
371.1376__1.13	2-[(Isopropylthio)methyl]furan	488.13	253.523	9.6181	5.70984	0.239349	279.255	278.229	14.4569	83.4348	245.533	221.957	0	469.555	2.82449	0.0844221	125.116	378.312	182.456	276.911	206.342	140.646	171.366
554.305__13.99	2-[4,6-Bis(2,4-dimethylphenyl)-1,3,5-triazin-2-yl]-5-(octyloxy)phenol	18.4158	55.2953	19.1137	8.10867	4.43981	39.6122	11.6152	6.91719	5.54453	181.032	36.3114	1.96783	8.47737	22.1088	4.85602	12.8939	4.46351	26.6657	8.24621	8.15269	41.4892	3.70445
420.0803__5.42	2-{2-[(6-carboxy-3,4,5-trihydroxyoxan-2-yl)oxy]phenyl}-1位_?chromen-1-ylium	0	0.000313898	65.8743	0	90.0891	0	0	10.6575	0	0.19072	0	0	93.8884	0.293624	0	446.229	0	67.2987	0	0	180.104	0.0089628
517.3882__15.1	22-Acetylpriverogenin B	22.5575	0	22.7355	10.4059	0.549103	0	40.9207	32.6027	126.37	67.0131	148.401	35.3216	0	7.29973	0	3.78802	36.48	151.525	12.8022	17.7397	2.16037	26.4272
503.3277__9.82	24,24-difluoro-1alpha,25-dihydroxy-26,27-dimethylvitamin D3 / 24,24-difluoro-1alpha,25-dihydroxy-26,27-dimethylcholecalciferol	14.5891	20.1199	25.8655	58.8839	14.9024	7.56964	22.9868	47.6073	35.5433	29.1275	51.6855	33.7209	26.6137	33.7961	37.5084	5.50487	31.4627	29.7026	6.96802	25.6147	6.34882	27.0623
376.2854__4.54	24,25,26,27-Tetranor-23-oxo-hydroxyvitamin D3	0	126.679	0	0.328796	0	14.0224	5.38081	0	0.912415	0.547043	13.7942	8.71868	0	7.17072	7.44076	0	14.5054	0	0	2.16281	52.8435	0
629.3083__6.78	24-Acetyl- 25-cinnamoylvulgaroside	212.848	0	1.54965	31.6907	0	0.240743	0.115795	0.0232519	0.892171	0.995492	0.00815772	1.32385	12.1783	3.81253	0.0266088	0	9.41012	0.503501	0.571165	0.0706322	0	0.0132883
971.6556__13.87	24-Hydroxyglycyrrhetic acid	0	8.68607	48.1091	23.4839	0	6.24534	40.9123	0.86377	10.1913	3.97733	15.6136	8.90492	51.3513	0	6.50284	0	0	8.06488	0.202393	1.57605	0	2.69861
974.6505__13	24-methylene-cholesterol sulfate	0	0.974701	0	7.31265	1.90018	56.3571	23.4615	2.17447	61.0979	4.4151	17.7673	0	0	19.6242	2.57449	18.4937	27.7782	52.7057	0	0.921936	0	0
661.3578__15.08	26-Glucosyl-1,3,11,22-tetrahydroxyergosta-5,24-dien-26-oate	5.08e-06	0	0	0.90349	0	31.9782	12.1485	0	31.1217	7.30866	4.76208	0	0	0	7.07303	53.0749	12.4484	47.35	36.55	21.428	0.85498	0
481.3551__16.09	27-Deoxy-5b-cyprinol	98.4129	233.415	304.317	255.027	85.9776	3.21155	492.203	645.729	442.351	294.535	514.595	250.319	423.726	255.644	463.718	109.976	448.551	815.246	166.808	331.196	81.0341	321.794
439.342__15.82	27-Nor-5b-cholestane-3a,7a,12a,24,25-pentol	256.722	137.572	362.084	191.838	135.04	102.798	244.536	364.772	926.23	617.644	1179.57	213.013	62.4557	114.091	244.877	152.742	352.099	1173.33	294.814	216.709	45.6242	378.534
455.3394__14.68	27-Norcholestanehexol	26.5786	0	34.6464	14.9939	2.46481	0	47.3421	56.4181	90.4941	48.223	132.536	92.9698	0	13.0582	5.02769	6.17636	40.028	101.171	31.3708	43.3282	19.6163	17.3959
997.6309__10.42	28:2(5Z,9Z)(6Br)	0	8.24689	1.50446	12.3342	0	18.32	2.43048	0	13.0559	0	0.0308863	3.89642	1.90815	0	0.574188	10.8191	6.48094	14.1387	0	3.1709	0.765045	0
660.2188__5.4	2-amino-4-({1-[(carboxymethyl)-C-hydroxycarbonimidoyl]-2-({4-hydroxy-6-[3-(4-hydroxyphenyl)-3-oxopropyl]-5-methoxy-2,2-dimethyl-3,4-dihydro-2H-1-benzopyran-3-yl}sulfanyl)ethyl}-C-hydroxycarbonimidoyl)butanoic acid	3.58439	24.7468	64.2972	1.28741	71.0154	1.26703	12.405	168.846	19.8926	23.4144	22.0482	12.8599	156.471	11.7673	4.54407	184.973	22.2523	356.411	3.21656	4.11655	124.127	0
454.1283__4.33	2-amino-4-({1-[(carboxymethyl)-C-hydroxycarbonimidoyl]-2-{[1-(2-hydroxyphenyl)-3-oxopropyl]sulfanyl}ethyl}-C-hydroxycarbonimidoyl)butanoic acid	20.8046	73.6131	190.663	53.1339	1.14842	4.73999	15.4134	0.536343	27.302	1.41199	22.1621	38.6711	0.553872	26.879	31.028	18.0034	17.8183	75.137	15.7953	2.55573	21.0053	48.3361
468.1258__7.42	2-amino-4-({2-[(1-carboxy-1-hydroxy-2-methylpropan-2-yl)sulfanyl]-1-[(carboxymethyl)-C-hydroxycarbonimidoyl]ethyl}-C-hydroxycarbonimidoyl)butanoic acid	0.12376	23.5045	111.306	4.36552	38.2237	86.177	36.0934	40.9885	174.559	0	23.7429	31.7625	56.5166	39.8206	50.8707	7.1617	24.8525	127.667	26.1063	28.2863	34.6688	273.716
637.2223__1.45	2-Amino-4-oxo-6-(1',2',3'-trihydroxypropyl)-diquinoid-7,8-dihydroxypterin	94.3413	87.2635	0	0	0	38.6546	45.564	30.2524	0	176.116	3.38054	72.3311	75.032	0	55.4562	3.63643	28.2006	124.233	47.3347	52.7213	0	16.2957
221.9564__6.93	2-Bromo-1H-indole-3-carboxaldehyde	0	0	1.28323	0	1.95927	0	0	0	0.415276	1.63582	0	0	0	0	0.330597	3.80622	0	0	0	0	0.275848	1.01158
241.1455__8.89	2-Carboxy-4-dodecanolide	337.799	3.14709	1234.28	383.669	1.73734	100.697	329.808	121.876	320.244	234.472	311.496	103.878	141.545	175.391	91.4567	154.893	107.64	447.09	335.362	537.65	123.809	141.305
226.217__12.54	2-Decylfuran	0	1.36616	0	0.00627331	0.0154629	0	0	0.652367	0	0	0	0	0	5.88226	0	96.6807	0	1.24327	0	1.55731	0.000848826	0
349.1243__7.83	2'-Deoxymugineic acid	20.4085	490.227	611.642	265.337	5.95619	90.5893	114.851	283.915	821.373	16.789	382.412	435.805	967.39	513.833	147.802	32.2063	321.623	697.976	143.681	419.221	267.316	3245.83
371.1908__7.25	2-Dodecylbenzenesulfonic acid	658.362	865.275	1195.16	1113.4	1712.64	312.638	653.22	254.92	746.817	622.641	1645.47	224.051	1251.23	4098.98	233.204	186.512	742.896	765.42	1872.05	1033.19	430.302	1624.95
331.2063__5.65	2E,4E,6E,8E,10E,12E,14E,16E,18E,20E,22E-tetracosaundecaenal	389.532	183.807	599.519	670.699	89.7133	64.8732	569.12	149.356	485.787	99.8035	430.623	145.131	95.1949	100.05	223.534	512.661	292.118	295.572	399.387	354.845	46.2304	132.157
126.0909__4.09	2-Ethyl-5-imino-1-cyclopenten-1-ol	1999.93	2211.44	38.3179	3438.46	18.5094	1459.77	58.3618	89.2263	70.0762	1972.94	103.064	46.6806	2109.51	2839.08	64.963	19.7456	110.979	72.5432	34.4013	46.5115	75.1792	1436.58
238.1785__6.29	2-Ethyl-5-methylfuran	0.930145	2.54026	2.49133	0.865517	3.03922	14.4347	25.6469	0	18.367	1.9001	7.19558	0.507019	0	1.14488	5.76717	5.74253	5.28659	6.69109	12.47	1.70853	1.66087	0
265.2041__10.96	2-Heptanethiol	5.65271	3.32689	0.757776	0.296624	0.613359	0.0710087	0.375811	0.327685	0.52374	0.412598	0.806998	0.38251	0	0.0909798	0.293998	0.289128	1.1158	0	0.0217726	0.177054	0	0.0480385
484.2832__10.43	2-Heptylbenzothiazole	31.3089	27.5371	29.5887	110.389	5.67487	38.0021	65.5955	87.3931	25.336	15.0339	65.4159	27.9356	34.501	25.1396	46.8269	22.707	20.5566	28.2262	26.9844	68.9471	40.1089	39.5315
201.1141__6.08	2-Hydroxy-2,6,6-trimethylcyclohexanone	310.481	187.318	57.4992	129.334	6.25444	28.4683	78.6932	866.029	159.423	17.7029	178.63	133.174	768.255	105.296	78.1153	12.8795	218.372	221.041	12.0651	66.3922	107.229	2666.13
321.243__8.35	2-Hydroxy-6-tridecylbenzoic acid	6.30484	0	1.48827	3.16756	0	0.136542	0.739624	0.385739	9.25194	1.36523	7.12638	1.84708	0	10.6136	2.62123	0.328796	1.06942	14.737	0.181325	0.13298	0	0
303.147__13.16	2-hydroxydesipramine	0	0	0	0.241272	0.122986	0	0	0.524139	0	0	0.147949	0.185791	0	0	0	0	0.157288	0.317307	0	0.11821	0	0
622.4086__14.67	2-Hydroxyestradiol-3-methyl ether	4.81387	15.0055	7.82782	138.383	60.3196	0	0.750244	0	2.78875	3.47321	0.277476	6.15547	0	2.4874	1.0524	21.3339	1.70435	2.95093	4.66737	152.722	427.604	0.635376
234.0967__8.93	2-hydroxyhexanoylglycine	0.715134	0	16.8277	5.63374	0	9.85274	3.8194	2.18861	62.7931	0	13.113	2.4605	18.4197	6.54227	2.62829	0.627838	7.60112	19.3376	0.233398	9.97691	3.46055	192.422
169.0874__7.12	2-Isopropyl-5-methylfuran	71.3499	11.4144	7.11669	43.225	1.27885	4.32165	2.67468	1.82231	6.43173	4.31046	3.91672	6.84185	5.76985	14.235	1.19308	1.1675	2.0615	2.34165	9.40813	2.24496	5.52366	3.52225
147.0656__1.14	2-Methylglutaric acid	285.422	471.259	346.183	313.804	33.7563	563.687	414.674	44.9054	483.73	646.551	259.006	50.0742	399.305	403.174	44.5492	170.43	365.522	404.83	404.949	379.508	441.719	144.822
379.084__2.35	2-Naphthalenethiol	0.110107	0.1651	0	0	0	0	0	0.176086	0	0.0715332	0	0	0.558258	0	0	0	0	0	0	0	0.139179	0
330.2653__12.84	2-Nonenoic acid	47.6149	13.4463	38.3677	65.0625	10.1379	2.57006	36.1265	49.5443	47.9245	70.3666	79.7232	78.2867	16.9879	2.00476	50.3337	19.5414	62.0601	50.2958	4.64115	3.43218	22.8803	9.52778
205.0878__7.09	2-Phenyl-4-pentenal	59.8147	236.388	627.405	80.9963	562.03	352.135	128.333	179.102	1037.53	67.712	110.484	140.53	320.288	192.803	164.945	54.4072	116.089	541.034	102.844	272.822	126.592	2724.36
123.08__7.1	2-Phenylethanol	3.16286	0.288792	1.99836	1.01849	76.171	245.58	1.35817	2.62509	3.05629	3.79993	1.78141	0.319572	139.403	119.694	0.590195	0	1.39491	0.997948	304.756	180.912	3.78209	291.948
100.0756__9.89	2-Piperidinone	1.46386	0.0760927	0.00872998	0.0592957	0.595078	0.581922	4.34882	4.94417	3.06535	4.43139	3.04296	0.178586	0	0.984752	2.50898	0.768425	5.07927	2.9514	2.80222	1.57803	1.45685	0.643033
305.1772__6.27	2-Polyprenyl-3-methyl-5-hydroxy-6-methoxy-1,4-benzoquinone	0.0723816	2.98701	0.290193	0	0.385665	0	0	0	0	0.0173591	0.0445483	0	2.66214	8.28412	0	0	1.03792	38.569	0	1.52927	1.70495	0
141.0908__7.1	2-Propyl-2,4-pentadienoic acid	0.000619502	0	0.00189816	0.00947261	214.061	716.59	0.00030663	0.000640543	0.000392627	0.000661255	1.95052	0.0271563	369.654	390.575	0.022851	0.016194	0.226593	0	812.761	523.407	0.0454154	910.364
404.0525__5.14	2-S-glutathionyl acetate	850.921	793.473	557.333	1141.55	0.153259	500.614	5.1641	1660.24	1384.36	1974.39	1175.2	849.699	7.5978	1248.7	784.321	173.284	691.356	819.597	397.333	571.273	1094.49	315.491
230.2482__6.71	2-Tetradecanone	33.6193	48.1623	38.2411	49.2311	72.8578	88.2521	86.0603	50.4402	51.01	59.6875	56.0021	41.4853	32.4252	36.7994	58.8563	99.4716	80.4735	50.2222	77.953	49.8869	67.1594	16.0851
421.1493__6.58	3-(1,1-Dimethylallyl)scopoletin 7-glucoside	32.6227	71.2617	110.503	126.044	77.1276	28.947	105.826	124.148	77.6982	154.748	97.8779	162.373	69.5657	106.023	257.841	157.169	93.1603	86.506	141.56	225.497	113.944	94.5654
303.014__5.18	3-(2-Furanyl)-2-propenal	255.555	447.339	104.814	159.329	58.3554	133.743	150.529	144.987	44.7781	26.9189	53.8029	246.015	314.797	128.407	137.782	118.44	181.176	119.714	182.631	225.387	170.216	58.1107
182.081__8.09	3-(2-hydroxyphenyl)oxirane-2-carbaldehyde	0.655113	0	0.393453	0.811979	4.78743	5.69914	1.74632	0	1.30849	0.3169	0.668348	0.395975	3.57451	2.95682	2.04093	5.90789	1.21688	1.8505	7.4266	4.47149	8.71825	0.583165
318.1339__6.54	3-(3,4-dihydroxyphenyl)-N-[2-(3,4-dihydroxyphenyl)ethyl]propanimidic acid	11.8469	34.3314	14.0431	17.5203	35.2714	3.9809	9.93666	5.84818	16.1822	97.484	14.0424	28.7257	6.30784	16.0131	10.4382	8.28257	6.84452	8.37586	2.69304	20.7764	9.6581	2.39496
745.2907__6.6	3-(3,4-dimethoxyphenyl)-N-[2-(1-hydroxy-3-methoxy-4-oxocyclohexa-2,5-dien-1-yl)ethyl]prop-2-enimidic acid	0	33.3915	8.61844	17.2881	0	7.22058	40.3234	52.5384	1.3934	0	1.41208	6.26279	0	12.9394	213.36	4.02441	25.886	0	58.9015	0	17.6586	11.5648
423.0645__1.28	3-(4-hydroxy-3,5-dimethoxyphenyl)-1-(2,4,6-trihydroxy-3-methoxyphenyl)propane-1,2-dione	655.406	783.739	906.83	625.9	0	803.677	728.253	1069.67	376.573	1386.76	534.962	1010.43	607.383	871.834	1266.57	93.8912	899.701	1055.38	241.478	602.095	893.098	155.23
254.2483__15.83	3-(5,6,6-Trimethylbicyclo[2.2.1]hept-1-yl)cyclohexanol	0	0	0	0	0	0	0	0	0	0	0	0	0	209.585	0	3034.75	0	0	0.477509	0	0	0
154.0861__4.09	3-(5-Methyl-2-furyl)prop-2-enal	749.046	811.065	9.48432	1276.54	13.9959	545.421	20.5251	29.806	21.9085	763.647	25.66	10.898	809.822	1059.62	26.6936	17.3976	25.3623	24.6099	15.4187	28.384	9.08215	521.239
223.029__5.98	3,3'-Thiobispropanoic acid	4.88991	3.98281	5.06613	6.30524	29.2329	4.61395	5.03495	2.02283	3.01492	4.96521	6.92098	4.55772	6.21682	5.07504	6.07326	25.961	6.49222	5.86031	8.77167	8.47756	6.89904	5.76465
806.1437__5.3	3,4,5-trihydroxy-6-({8-hydroxy-2-oxo-2H-furo[2,3-h]chromen-4-yl}oxy)oxane-2-carboxylic acid	6.97873	21.6304	2.23627	13.2123	0	0.268646	0	60.2321	255.243	155.532	129.689	22.3554	0	3.19836	10.3879	0	11.9299	32.2934	0	8.57669	10.699	0.780094
445.1086__1.16	3,4,5-trihydroxy-6-[(4-hydroxy-7-methoxy-2,2-dimethyl-3,4-dihydro-2H-1-benzopyran-5-yl)oxy]oxane-2-carboxylic acid	1136.2	1377.44	1164.33	1258.1	303.158	1335.1	1525.53	82.816	1424.54	1778.9	1699.35	190.864	1291.05	1424.41	219.481	682.577	1435.72	1348.22	1059.45	1149.53	1104.32	306.298
386.1812__6.26	3,4,5-trihydroxy-6-{[(1E)-1-(4-methoxyphenyl)pent-1-en-3-yl]oxy}oxane-2-carboxylic acid	178.821	311.38	250.517	114.952	0.0152589	225.298	241.235	9.73863	699.193	10.0671	229.83	217.735	150.262	71.682	267.175	14.5577	323.374	397.948	11.0308	39.9474	143.605	10.5314
369.1568__5.63	3,4,5-trihydroxy-6-{[1-(4-methoxyphenyl)pentan-3-yl]oxy}oxane-2-carboxylic acid	12404.2	29928	26836.3	15030.4	197.004	25035.7	20486.3	26566.5	54147.7	3718.25	18755.9	21479	26600.2	22356.9	22130.7	1758.87	16681.7	43932.2	7825.66	30605.6	17296.6	78909
531.0416__5.18	3,4,5-trihydroxy-6-{[3,5,7-trihydroxy-4-oxo-2-(3,4,5-trihydroxyphenyl)-4H-chromen-6-yl]oxy}oxane-2-carboxylic acid	12.8362	0	5.29393	6.23008	1.15387	9.22269	38.6751	64.5358	0.967277	1.71132	21.0087	7.65634	88.8037	2.40735	21.2075	1947.13	37.5188	4.02646	4.55478	2.57905	44.9146	17.0253
402.1761__5.77	3,4,5-trihydroxy-6-{[5-(4-methoxyphenyl)-3-oxopentan-2-yl]oxy}oxane-2-carboxylic acid	31.9551	55.6152	121.836	17.999	0	52.9552	17.2687	26.3464	366.427	5.69548	18.5008	30.7624	36.5296	21.4393	31.6074	2.79355	17.9762	99.4289	2.64239	19.3534	26.8903	132.927
490.2078__6.79	3,4,5-trihydroxy-6-{3-hydroxy-5-[(E)-2-(4-hydroxyphenyl)ethenyl]-2-[(1E)-3-methylbut-1-en-1-yl]phenoxy}oxane-2-carboxylic acid	5.52677	26.0422	10.2431	44.112	0	0	11.9431	9.3952	15.5156	46.6309	31.8465	24.5098	10.731	2.18291	0.515808	1.26714	0	0.213525	1.98084	0.341802	11.5809	8.94568
509.1076__5.75	3,4,5-trihydroxy-6-{6-hydroxy-3-[3-(3-hydroxyphenyl)-3-oxopropyl]-2-methoxyphenoxy}oxane-2-carboxylic acid	13.6927	0.546392	0	0	0.121379	0	0	3.6777	0	0	0.177795	0	0	0	0	0	0	0	0.408676	1.2716	0	0
501.0349__1.15	3,4-Dihydroxyphenylglycol O-sulfate	62.6678	25.427	40.0432	17.1576	117.427	40.7182	58.2246	154.162	58.3533	67.2274	58.0804	207.872	10.5308	27.5557	265.461	19.6692	65.8659	92.1096	5.66484	30.1611	39.4589	21.0454
399.1278__1.14	3,4-Methyleneadipic acid	199.282	399.578	0	3.44348	0.615271	297.205	301.273	0	302.72	329.724	288.578	0	372.709	0	0	85.122	313.935	253.361	515.133	390.233	77.94	59.9085
409.1321__1.54	3,5,6-Trihydroxy-5-(hydroxymethyl)-2-methoxy-2-cyclohexen-1-one	80.4984	179.888	232.46	367.042	0	228.57	106.559	231.633	4.33678	196.435	390.264	257.335	114.314	145.174	183.042	120.58	176.404	185.185	214.014	82.262	255.568	14.9163
331.0485__6.47	3,5,7-trihydroxy-2-(1-hydroxy-3-methoxy-4-oxocyclohexa-2,5-dien-1-yl)-4H-chromen-4-one	0	0	19.9928	2.10653	0	5.93268	9.40264	9.6792	2.03264	0	2.02684	3.62408	6.36286	2.81457	16.2153	0	9.31385	1.2068	7.07102	13.7273	6.9664	20.7622
284.0687__5.3	3,5,7-trihydroxy-2-(3-methoxyphenyl)-1位_?chromen-1-ylium	5524.19	7301.46	4672.38	6836.02	11.3424	4053.05	9.55899	5669.88	9312.1	7421.8	6923	7697.43	45.077	6659.71	3772.68	2530.3	3983.53	6335.01	8415.79	6149.91	6866.76	1008.73
738.1688__6.79	3,5-di-O-(beta-Glucopyranosyl) pelargonidin 6''-O-4, 6'''-O-1-cyclic malate	105.611	221.608	0	83.4725	14.52	63.3512	165.724	2.39716	0	0	147.356	132.125	363.616	110.346	183.419	456.158	141.638	0	38.008	202.242	104.622	0
399.1313__5.23	3,6-Dihydro-4-(4-methyl-3-pentenyl)-1,2-dithiin	810.868	517.681	1153.45	114.934	0.306164	131.739	187.198	676.204	3152.26	162.001	132.611	231.708	237.488	121.233	204.93	6.82723	280.468	1454.02	32.2326	120.728	196.665	3068.36
490.3536__7.87	3,7,7,10-Tetramethyl-12-thiabicyclo[9.1.0]dodeca-3,7-diene	32.2054	34.5973	60.6513	18.7915	226.398	26.6804	50.1872	16.3657	38.7117	71.1714	58.9315	20.6311	11.6807	25.8763	10.8286	24.6629	37.4105	44.4991	31.0451	13.6237	47.4241	6.72309
719.2053__1.29	3,7-Dimethylquercetin	135.318	211.268	0	0.620598	2.46973	81.9485	42.6311	28.9362	0	420.719	4.05671	107.709	117.799	1.07971	145.526	0	75.6821	176.6	55.1384	80.7017	139.213	0
365.2711__16.73	3a,20b-Pregnanediol	0	0	0.199829	0	0	0	0.421082	0.23761	0.0811768	0.753959	0.429581	0.437622	0.167603	0	0	0	0	0.475159	0	0.167419	0.129456	0
426.3204__7.56	3a,4b,7a-Trihydroxy-5b-cholanoic acid	49.8127	111.149	278.605	1289.43	97.4862	369.939	211.991	271.374	2182.4	1146.38	791.848	92.5407	39.5537	218.076	119.844	113.539	303.453	150.761	85.6279	208.395	155.462	207.828
343.2864__16.17	3-Acetoxystearic acid	3471.26	3438.06	2425.01	3940.86	67.7904	40.6127	8037.06	9586.82	257.043	249.163	287.622	1687.59	1289.24	2815.4	5029.38	52.0335	7776.85	2455.31	2865.58	42.571	4386.12	361.221
217.0347__16.63	3-Acetyl-2,7-naphthyridine	17.3542	83.0694	39.0361	114.663	0.387068	152.355	95.1891	0	92.4068	2.93726	13.789	26.5523	0	4.34525	53.9902	322.331	101.952	102.183	331.531	375.727	149.379	1.06171
245.2269__18.12	3-Allyl-1-cyclohexene	7.29865	13.0577	0.662651	17.7787	0.4646	34.5546	12.7555	13.0893	13.2118	3.80504	10.8408	8.01246	0	10.4423	16.4022	18.4759	27.7999	11.6179	30.1956	1.71913	13.3437	8.39205
466.1203__7.71	3'-Azido-3'-deoxy-5'- O-beta-D-glucopyranuronosylthymidine	4.06124	5.27775	10.3864	0.993347	27.7564	3.06181	11.0831	0.4935	11.9996	11.351	12.2977	0	5.0566	10.0599	1.69889	0	6.62803	18.0441	20.9891	3.0842	7.18547	11.9457
437.2923__9.75	3beta-(3-methyl-butanoyloxy)-villanovane-13alpha,17-diol	39.3498	257.194	120.699	4810.28	127.298	635.277	583.401	480.733	2904.64	1441.8	2064.63	129.627	73.2191	229.559	48.9468	82.5514	263.789	357.561	148.476	158.241	154.041	55.179
375.2896__9.78	3b-Hydroxy-5-cholenoic acid	1.08509	4.31994	1.5108	224.57	8.62836	38.1499	48.545	29.3123	365.856	157.014	218.791	0.49547	0.287796	9.35864	0.498764	4.1244	15.6275	23.3912	7.88082	5.71592	8.40263	1.38693
189.1141__5.54	3-Buten-1-ol	186.96	14.9766	18.6219	58.8873	0	9.45625	17.1159	16.4432	23.6388	25.972	12.9473	13.6927	11.4283	38.9849	8.92855	0	7.4249	8.03828	14.7598	11.0929	5.42592	6.52487
269.1392__15.94	3-carboxy-4-methyl-5-pentyl-2-furanpropanoic acid	0	0	0	0	0	0	0	0	0	0	0	0	0	0	0	0.259277	0	0	0	0	0	0
358.2938__7.23	3-Decenoic acid	197.521	299.723	185.665	245.766	706.147	173.55	478.473	132.674	295.654	337.232	375.314	163.652	135.092	352.686	45.0215	164.774	182.663	319.679	110.386	163.421	151.298	152.21
379.0845__1.28	3-Dehydroquinate	2190.21	3170.09	41.2236	217.396	34.3146	1531.83	1611.03	3729.79	403.618	4254.33	1690.55	2255.38	2716.16	61.6302	2423.82	345.633	2007.7	2664.43	1917.14	2111.18	2416.08	710.205
300.2902__7.6	3-Dehydrosphinganine	0.461963	95.1491	437.886	88.0826	29.629	41.5471	114.15	17.0843	72.6204	40.0325	58.3364	24.0033	84.4781	0.94101	41.8559	8.05537	36.7296	59.9124	45.6071	63.6478	21.8523	31.6731
331.1181__6.8	3-Hydroxy-1-(4-hydroxyphenyl)-1-propanone	1.59869	3.50161	6.95004	0	19.8866	3.9462	23.3149	37.6812	7.04048	4.71498	11.0169	33.8097	5.0385	0	9.99512	0	21.1136	30.8905	21.9874	41.4632	9.5121	7.64093
391.2853__10.7	3-Hydroxy-1-phenyl-1-heptadecanone	0	0	0	0	0	0	0	0	0	0	0	0.013477	0	35.6183	0	0	2.01919	0	0	0	0	0
132.9918__6.05	3-Hydroxy-2H-pyran-2-one	8.50988	16.6612	0	5.70114	104.593	39.1898	18.2369	24.3269	0	0	11.4734	21.1459	27.1672	14.3734	33.3801	3.74054	18.8586	0	13.9022	26.0643	12.1721	0
217.0484__6.24	3-hydroxy-3-(3-methoxyphenyl)propanoic acid	0.828201	0.869263	0	0	0.00457191	0	0.0426928	0.228218	0	0	0	1.05066	0.00208734	0	0	0	0	0	0	0	0.206116	0
223.0984__7.02	3-hydroxy-3-methyl-4-phenylbutan-2-one	83.3625	153.203	350.647	49.9933	141.185	149.521	55.3665	151.606	826.742	22.0511	81.5316	72.4184	61.6936	91.0124	83.7979	21.3222	47.9107	333.186	47.0314	95.91	55.6199	1374.85
329.1601__8.94	3-Hydroxy-4-isopropylbenzyl alcohol 3-glucoside	87.7165	8.82861	285.669	76.0239	0	16.2153	84.4225	24.5949	97.6331	59.2166	82.0961	19.0889	25.4886	34.5649	19.2958	30.5489	21.9525	115.233	61.1101	109.359	22.051	29.6426
325.1138__1.13	3-Hydroxyadipic acid	22.7107	2.06815	0.850677	14.4483	1347.64	55.2624	71.273	77.0863	91.0067	112.687	96.324	198.903	1.43292	0	303.2	90.8478	40.6121	206.713	19.041	39.3745	42.4135	44.1076
508.3297__18.63	3-hydroxyarachidonoylcarnitine	0.770386	7.12129	12.3442	5.99081	11.2319	2.69244	5.20871	6.25653	5.57291	16.1521	32.8002	25.5149	5.73103	6.19209	8.94363	5.80528	8.28613	19.6493	2.74928	23.9456	0.153076	20.5695
332.2435__5.76	3-hydroxydecanoyl carnitine	450.299	594.399	676.881	425.484	392.985	275.484	652.588	520.986	518.365	582.738	795.546	349.006	633.412	627.496	239.38	405.395	695.549	600.469	469.869	462.868	273.196	654.927
360.2749__6.39	3-hydroxydodecanoyl carnitine	60.1055	113.522	116.891	98.5922	151.923	68.4945	131.719	33.2435	76.2329	97.2377	141.676	59.4727	134.517	135.344	53.8278	105.839	118.052	95.1956	119.334	119.452	48.3641	69.7708
438.3215__7.12	3-hydroxyhexadecanoyl carnitine	0.377906	0.624603	7.63527	5.2331	6.01074	3.93164	2.62181	1.55067	0.985036	0.812887	7.73629	5.75704	12.9004	5.89515	0.839328	2.4754	9.17248	3.05294	18.8711	13.509	1.08246	8.01134
462.3066__7.02	3-Hydroxymonoethylglycinexylidide	4.12581	4.12434	0	0.741059	0	5.63373	33.5733	0	87.63	17.3217	9.09776	35.9739	0.48877	0	0	0	0.0013592	25.6122	0.253708	0	0	0
422.348__13.28	3-Hydroxynonyl acetate	0	0	36.4971	0	0	0	0.00558779	0	0	0	0.00360164	0	0	0	0	0	0	0.0127295	0	0	0	14.5236
466.3511__10.78	3-hydroxyoctadecanoylcarnitine	1.50417	0.260461	969.399	2.02054	21.0932	0	0.278709	2.27612	14.9934	0.580051	27.5823	3.04824	3.41457	0.774836	0.211554	0.0812511	3.62728	13.4162	0.501756	0.200364	2.00404	2.23879
304.2123__4.98	3-hydroxyoctanoyl carnitine	1339.32	1417.14	1379.01	1184.15	856.997	636.317	1652.07	2024	1470.41	1548.13	2002.61	1113.84	1964.78	2093.54	684.71	687.888	1851.93	1445.51	793.001	1380.33	640.128	3805.17
337.274__16.81	3-hydroxypristanic acid	0	0	0	0	0	6.62252	0	0	1.02074	0	0	0	0	0	0	3.31236	0	7.92974	1.69299	8.63483	0	0
291.2072__5.71	3-hydroxyropivacaine	0	2.02773	6.75793	0	0	0.280101	0.698054	0	0	0	0.532806	0.202515	0	0	3.34567	0.675049	0.207336	2.16249	8.42017	0	0	0
388.3061__6.99	3-hydroxytetradecanoyl carnitine	85.4793	102.391	132.379	95.6177	176.306	44.3777	110.646	89.2585	98.8802	161.12	144.5	72.1079	229.944	136.628	61.7925	85.2952	113.752	95.1042	102.7	128.409	47.8637	168.68
412.2468__6.36	3-hydroxytridecanoyl carnitine	50.3642	43.8947	38.7304	15.89	0.0111404	26.3127	23.7663	11.9174	77.343	0.969205	58.0568	29.2627	50.4404	14.9211	43.2807	6.71471	34.7519	80.7567	4.75882	38.6253	28.8823	24.2719
331.1315__11.28	3-methyl-4-oxo-1,2-diphenylbutan-2-yl propanoate	0	0.000757492	0.47612	1.25e-05	0	0	0	0.15029	0	0.0170471	0.13946	0.830123	0.440654	0	0	0	0.147532	0.0237232	0	0	0	0
163.1118__7.44	3-methyl-4-phenylbutan-2-one	10.3076	56.606	137.026	24.8262	53.7481	93.74	65.166	102.091	398.884	16.8911	71.5166	49.0764	61.6093	61.6291	81.5722	12.916	70.0718	162.835	41.4171	76.3472	60.7632	348.371
225.149__11.2	3-Methyl-5-pentyl-2-furanpropanoic acid	10.5074	5.8932	26.6349	42.2463	5.07234	35.7952	38.4137	15.9615	28.4838	55.3233	33.1618	13.2518	4.52296	11.2964	55.9896	11.0795	40.1192	34.892	28.0064	8.34214	17.0522	2.8725
463.0896__5.75	3-Methylellagic acid 8-rhamnoside	0.00437288	0.726104	0.265294	0.159825	0	0.0232326	0.037091	0	0	0.270494	0.232933	0.0385058	0	0.265552	0	0.224938	0.00097659	0.132616	0.0812531	0.204654	0.0992265	0
174.0566__5.92	3-Methylene-indolenine	17.868	71.9314	46.7864	110.457	30.2039	10.3743	36.0332	119.542	75.5716	68.4064	36.0607	20.4203	210.237	26.9879	11.1627	22.6399	56.9732	35.8122	65.8191	14.6861	51.0612	18.2499
130.0663__5.92	3-Methylindole	36.0595	128.643	80.4548	187.153	57.2047	15.4006	69.7329	191.136	127.619	121.311	67.3128	43.6248	341.628	66.2505	24.3666	51.0845	100.505	69.694	112.508	32.5223	87.8991	37.2283
201.1488__7.12	3-Nonanon-1-yl acetate	1.2512	0.896629	0.164307	1.77354	0	14.2874	7.17881	1.97774	63.31	0	5.32172	0.583069	1.39739	0	4.1046	0.200256	7.80313	2.88646	0	15.5924	8.78994	30.8316
739.322__5.64	3-O-(4-O-beta-D-glucopyranosyl-beta-D-glucopyranosyl)-3beta,14beta,16beta-trihydroxy-19-oxo-5alpha-bufa-20,22-dienolide	966.673	6680.11	5207.17	1738.31	0.891541	3247.82	2200.79	5033.42	18599.5	35.0304	1830.04	3429.18	5272.09	3712.27	3001.15	0.472961	1571.84	11737.1	379.697	6416.64	2562.37	31830.9
460.2698__9.24	3-O-Acetylepisamarcandin	2.30193	4.89877	2.22575	3.01609	0	11.778	5.17005	1.13547	6.23397	1.4872	1.82639	2.61253	0	0.430054	2.03883	7.70514	3.66672	5.13956	10.7712	13.093	16.2134	0.380856
407.1732__3.85	3-O-Methylniveusin A	929.025	1909.94	1417.79	1397.23	278.146	297.028	1259.61	2496.06	1618.71	1490.89	936.79	1093.35	653.529	671.745	1422.72	0.883348	1660.15	1921.4	929.618	655.171	898.924	390.859
539.434__19.26	3-Oxohexadecanoic acid	66.5411	67.3126	274.786	120.122	117.192	60.4861	200.261	169.657	85.5155	160.796	440.555	769.082	466.47	87.9335	543.932	155.577	196.892	556.729	86.5646	98.5948	82.6889	605.513
595.4952__5.1	3-Oxooctadecanoic acid	18.1908	674.742	295.916	461.856	410.732	398.581	547.936	267.028	27.2683	154.819	176.212	214.083	836.284	219.59	129.113	256.208	567.665	278.823	123.595	158.433	244.919	152.901
157.0875__7.02	3-Oxooctanoic acid	209.159	130.948	87.785	47.8006	2.55997	37.1635	54.4092	66.8667	112.66	80.1694	54.4734	94.2592	88.1765	47.6705	61.0976	33.4188	56.6607	102.935	27.0533	33.0905	58.5479	69.9404
485.3838__16.19	3-Oxotetradecanoic acid	33.4509	3.52213	63.438	41.3435	23.7867	20.8619	81.6922	71.5394	211.472	120.973	303.434	18.9149	34.7123	44.5777	53.7565	46.0358	84.3815	153.071	4.09021	36.881	2.48401	176.175
242.2486__16.01	3-Pentadecenal	0	0	0	0	0	0	0	0	0	0	0	0	0	0	0	107.604	0	0	0	0	0	0
259.0972__6.62	3-phenyl-1-(2,4,6-trihydroxyphenyl)propan-1-one	0	5.29741	4.83727	3.56949	0	21.9817	84.5645	84.4147	53.0304	7.81545	81.757	21.7319	33.5866	1.39369	63.4166	0	46.9084	62.2888	3.35352	10.8647	7.67313	35.9589
175.0755__5.82	3-Propylidene-1(3H)-isobenzofuranone	16.7108	40.8224	138.65	10.1831	0.590431	18.2122	24.7812	6.44064	204.715	20.339	25.4558	20.9295	24.1184	31.2866	36.5945	0.886154	19.5865	87.681	4.36128	21.1675	17.233	39.3596
415.212__8.29	4-(Methylnitrosamino)-1-(3-pyridyl)-1-butanone	1.79346	5.81344	4.41426	12.6444	0	22.3682	10.4123	1.80493	11.3155	0.0624341	0.101959	6.50036	0	1.89036	6.93071	9.37491	6.37831	2.51599	21.8062	15.5348	31.7448	3.3269
595.2919__15.4	4,11,13,15-Tetrahydroridentin B	397.648	682.148	1182.98	1205.05	380.493	794.18	1983.17	1244.36	759.598	958.416	2503.62	821.845	492.717	1428.45	792.672	673.924	1328.57	1241.57	1191.88	474.887	247.41	789.872
161.0976__7.09	4,4alpha,5,6-Tetrahydro-7-methyl-2(3H)-naphthalenone	61.475	169.109	464.696	60.0641	416.735	208.889	85.8308	119.815	717.268	44.6481	73.2338	102.07	232.768	147.364	109.783	34.5084	76.1724	359.469	68.5321	190.202	92.5691	1971.65
539.1399__1.37	4,5-dihydroxy-6-(hydroxymethyl)-2-[(3,4,5,6-tetrahydroxyoxan-2-yl)methoxy]oxan-3-yl 3-(4-hydroxy-3-methoxyphenyl)prop-2-enoate	344.461	703.496	523.335	482.012	1.5461	462.196	193.822	4823.25	59.0082	2589.28	720.321	782.425	390.187	1487.28	586.164	212.704	688.709	842.066	1331.92	718.024	895.391	36.0239
468.3437__10.75	4,5-Dimethyl-2-octylthiazole	68.1168	146.139	168.109	122.274	80.3077	60.6985	138.411	92.4674	131.383	84.3339	132.45	115.263	89.3084	65.0362	45.4449	62.424	82.9116	295.749	38.9507	70.7995	72.5771	114.877
352.2464__6.07	4,8 Dimethylnonanoyl carnitine	0	0	0	0	0.349341	0	0.141399	0	0	0.09842	0.00377183	0	0	0	0	86.9903	1.20876	1.1556	0	0	0	0
318.1846__4.97	4-[(1E)-1,2-diphenylbut-1-en-1-yl]phenol	70.136	66.2991	51.3647	48.3331	15.166	24.3529	58.4304	51.9891	58.2515	52.6256	98.0273	56.6456	38.3009	35.7511	49.4007	28.3239	50.6684	227.53	22.4486	22.3663	36.3264	28.5935
458.3269__5.49	4-[(1Z)-3-hydroxy-2-pentylprop-1-en-1-yl]phenol	0	61.3508	0	1.82611	0	8.81236	9.79715	0	0	2.4223	29.3954	4.50261	1.86443	0	17.2798	0.00771201	8.52555	1.89644	0	0	17.5699	0
219.0462__1.14	4-[(2-Furanylmethyl)thio]-2-pentanone	3663.33	5891.92	425.423	724.534	23.7756	4263.19	4570.55	12.3999	4419.69	5349.34	4689.44	17.2477	5761.47	520.51	21.9491	2287.24	4608.24	4700.26	7071.25	5159.81	3830.91	1746.4
518.1128__5.32	4beta-(2-Aminoethylthio)epicatechin 3-gallate	2182.77	4198.06	0	2307.61	8.59809	728.808	2551.51	2715.39	2577.35	2954.19	5339.65	3078.21	3543.45	2354.2	1518.53	1.40852	1675.07	0.890201	1462.97	1798.2	890.81	0.616749
403.019__6.59	4-carboxy-2-hydroxy-cis,cis-muconic acid	0	0	14.2233	0	13.0277	4.17514	106.575	0	76.2633	22.5145	0	0.213622	3.30291	23.3485	1.44169	0.352223	23.4067	15.1729	3.35886	0	1.85105	0
436.079__5.36	4-Chloro-1H-indole-3-acetic acid	1.51562	9.72789	24.8042	22.606	0	49.4198	0	168.658	116.358	79.0744	43.5521	0.566315	0	82.4727	88.6555	0	100.51	95.5616	27.2784	0.602051	67.5503	6.47768
467.2666__6.52	4-Coumaroylputrescine	94.1264	326.598	8.95652	81.384	32.1358	1.70886	323.019	19.933	126.024	127.092	241.525	6.23157	190.201	192.147	1.18105	13.9332	52.2757	178.129	115.395	0	4.32662	328.486
371.1899__6.94	4-Dodecylbenzenesulfonic Acid	207.112	444.648	508.828	522.661	440.548	85.5334	230.249	104.295	225.319	127.741	505.647	99.1307	385.06	747.609	79.1803	57.4483	369.772	257.53	364.372	273.709	143.471	333.74
121.0659__6.23	4-Ethylphenol	0	0.456474	0.603051	0	0	0	0	0	0	0	0	39.7386	0	0	36.5594	0.207189	4.07309	2.43476	10.5648	5.70597	2.98868	0
201.0234__6.23	4-ethylphenylsulfate	38.9679	0	206.986	0	30.8574	3.53826	27.2458	22.8187	28.4388	13.4074	21.2233	1826.37	21.7979	25.2825	1694.13	191.969	382.734	328.641	540.252	383.381	243.267	0
323.0205__5.17	4-Hydroxy-2-oxoglutaric acid	2344.62	3216.62	14.9304	1275.8	23.2007	1142.92	2472	2783.73	29.3972	16.3049	1796.51	2072.68	2803.61	1212.42	1920.28	819.907	2360.95	14.7867	1261	1525.8	1550.31	29.3947
223.0985__6.38	4-hydroxy-5-(3-methoxyphenyl)pentanoic acid	132.183	550.594	454.597	61.5115	18.0282	258.935	87.254	384.653	1166.66	50.882	135.252	190.805	689.991	178.99	196.818	25.7197	135.094	521.127	58.2014	198.67	111.512	2230.86
217.0483__1.14	4-Hydroxy-6-methyl-3-(1-oxobutyl)-2H-pyran-2-one	11282.9	17669	12606.1	16195.4	1731.02	13161.9	14111.9	1567.07	13825.4	16502.4	14410	1541.77	17444	14916.6	1635.29	7181.48	14280.9	14805.6	22270.6	15775.7	12208.1	6540.29
261.0121__1.12	4-hydroxy-7-methyl-5H-furo[2,3-g]isochromen-5-one	51.7771	23.1383	29.7483	18.0564	251.502	43.8716	76.8057	412.723	61.3594	58.0105	60.4614	446.679	14.2035	42.4973	617.289	18.3268	68.0733	97.0356	2.17084	28.5304	36.5404	60.785
289.1915__6.45	4-Hydroxyatomoxetine	1.36284	23.5367	51.2703	6.78847	0	0	3.40361	0	4.34995	0	1.39457	1.9583	0	1.74833	16.9707	9.30598	4.87877	13.2131	35.6152	0	5.98009	0
352.0871__6.88	4-Hydroxybenzyl isothiocyanate 4''-acetylrhamnoside	0.0640462	3.79495	9.8863	2.6878	0	0	4.98892	6.38703	5.06467	35.9187	1.08454	12.9123	0	0	0.829029	0.0882453	0.448247	2.32277	0	2.38666	3.66486	3.05644
103.0401__3.49	4-Hydroxybutyric acid	1324.37	991.869	977.13	1120.84	363.693	807.858	1412.31	775.265	1225.14	1160.53	948.369	906.089	1275.76	1239.27	1972.23	117.94	1414.33	1176.47	1457.88	1818.5	839.204	1365.82
362.046__6.46	4-hydroxymidazolam	0	0	0	0	0.00181897	0	0	0	0	0	0	0	0	0	0	0	0	0	0	0	0	0
428.0113__7.75	4-Mercaptobutyl glucosinolate	28.6429	2.92218	215.308	124.201	0	32.56	61.9688	18.4999	17.3933	67.714	37.5455	62.4971	88.2693	30.3966	24.4894	30.7445	39.2713	74.0957	113.355	186.522	31.4396	42.1305
815.2114__5.27	4-Methoxybenzenepropanol 1-(2-sulfoglucoside)	536.281	502.713	949.593	355.575	0	893.188	0	749.385	760.209	148.094	485.586	291.719	13.2716	683.761	990.477	66.159	576.241	1001.02	36.7165	742.074	313.159	681.326
415.2119__9.02	4-O-Methylmelleolide	126.229	183.327	128.362	227.445	33.6157	417.675	204.282	86.1049	264.223	99.8726	120.057	126.146	69.1135	106.712	187.805	545.581	192.975	235.171	500.571	432.418	484.115	71.6133
243.0342__6.38	4-phenylbutanic acid-O-sulphate	12.0868	33.5849	10.5793	35.3161	4.83199	118.447	50.4192	4.17745	25.7013	40.6151	38.3438	7.0806	7.73975	1.55899	0.171936	23.1776	0	17.1749	6.30004	3.05988	34.6427	3.8094
423.0616__6.87	4-Phosphopantothenoylcysteine	0	0	0	0	0	0	0	0	0.180359	0	0	0	0	0	0	1.58137	0	0	0	0	0	0
535.4021__19.51	5(1->10)-Abeo-1,12-patchoulanediol	5.64094	3.24952	17.7379	25.8267	18.3228	1.31697	8.39059	25.6537	8.64726	13.8974	88.6338	39.0483	25.2485	10.2906	42.9583	30.7762	73.358	135.114	3.30877	37.379	0.530775	40.0897
278.2486__9.76	5-(1-oxopropan-2-yl)isolongifol-5-ene	0	0	0	0	0	0	0	0	0	0	0	0	0	2.43567	0	169.593	0	0	0	0	0	0
430.2441__8.61	5-(2,3-Dihydroxy-3-methylbutyl)-4-(3,4-epoxy-4-methylpentanoyl)-3,4-dihydroxy-2-isopentanoyl-2-cyclopenten-1-one	90.1754	47.5723	104.808	60.165	66.4489	29.3231	101.753	33.3736	80.72	92.8343	94.8135	101.507	44.8753	24.9242	90.5045	51.864	85.9972	180.676	17.3226	33.2037	35.9791	43.1244
185.0825__7.75	5-(2-Methylpropyl)tetrahydro-2-oxo-3-furancarboxylic acid	112.395	11.0237	340.584	142.162	0	42.0785	78.7628	48.8675	64.6333	88.537	83.194	55.1837	82.5013	66.8275	14.4911	37.4303	60.0018	153.218	118.227	588.488	28.9836	42.1634
767.0965__10.39	5-(acetyloxy)-4,14-dihydroxy-9-oxo-8,17-dioxatetracyclo[8.7.0.0虏,_?0鹿鹿,鹿__heptadeca-1(10),2,4,6,11,13,15-heptaen-13-yl acetate	0	0	0	0	0	0.290851	0	0	0.00451131	0	0	0	0	0	0	0	0	0	0	0	0.125272	0
809.2414__5.31	5,10-Methylenetetrahydromethanopterin	133.013	376.454	139.209	136.129	0	410.924	0	25.6172	229.003	129.267	689.615	295.692	0	1484.5	43.2656	60.3494	75.9131	182.043	803.93	946.48	39.0046	23.5629
242.2484__16.41	5,10-Pentadecadien-1-ol	0	0	0	0	0	0	0	0	0	0	0	0	0	0	0	61.0198	0	0	0	0	0	0
247.2426__19.14	5,7-Diethyl-9-methyl-3E,5E,7E,9E-tridecatetraene	4.00721	10.8208	5.45026	16.5006	0.155457	47.3062	14.5968	9.68674	4.48925	3.18479	8.18391	15.0891	0.263336	6.07122	13.8976	25.0442	20.2779	5.65285	36.7508	0	24.4037	6.31664
447.0934__17.06	5,7-dihydroxy-2-(4-hydroxyphenyl)-8-(3,4,5-trihydroxyoxan-2-yl)-4H-chromen-4-one	11.0453	49.7315	22.397	17.0743	140.346	43.4998	0.943573	20.711	9.40869	164.381	10.1926	9.46373	10.1317	6.63059	12.6178	380.473	5.02228	7.5883	12.6682	6.77098	8.34539	44.1122
466.3298__16	5,8-Epoxy-5,8-dihydro-3-hydroxy-8'-apo-b,y-carotenal	365.056	640.871	1900.37	1153.9	404.534	809.493	1426.14	576.045	1530.75	1316.11	1176.15	592.536	375.309	332.611	382.351	607.222	552.786	1598.61	702.362	1283.79	545.954	1205.24
312.1602__10.03	5-[(E)-2-(4-hydroxyphenyl)ethenyl]-2-[(1E)-3-methylbuta-1,3-dien-1-yl]benzene-1,3-diol	0	12.7424	1.01869	2.23517	1.6805	0	0	0	0	1.15337	0.289154	0.713074	0.076711	0.666065	0	1.75768	0	0.0311044	7.25094	2.85969	18.9019	1.5407
273.2217__8.44	5a-Androst-3-en-17-one	41.3819	39.5895	57.298	62.2343	119.313	3.64831	47.8306	45.2233	77.3318	82.7663	102.964	49.2696	48.1876	101.74	37.6305	9.39162	81.372	94.4998	42.3758	33.8296	34.7379	37.2856
383.3309__7.3	5a-Cholesta-8,24-dien-3-one	5.82521	7.82933	34.8045	14.8769	13.8303	2.3332	37.9185	2.47932	12.6584	16.1619	55.8568	12.1432	14.9526	1.32188	11.3782	9.57017	48.9652	113.016	1.00579	0.616394	3.55368	6.39757
369.1754__8.38	5a-Dihydrotestosterone sulfate	12647.6	26512.3	39789.8	31932.5	55628.9	5444.26	15062.3	6587.21	18848.8	19247	37492.8	6846.68	31819.1	72621.9	9635.6	7093.65	14718.1	21158.2	19265.6	16024.3	17109.6	42372.4
453.1585__3.32	5alpha-Androstan-3alpha,17beta-diol disulfate	19.0007	45.5046	43.9121	59.3791	0.0037183	61.7917	96.0968	7.17096	13.5205	150.585	1.44863	58.8653	12.135	48.6276	143.46	0.185394	97.2057	154.702	6.30805	43.2484	72.6676	14.2507
551.2347__6.62	5-Amino-6-(4-hydroxy-2-butenoyl)-2,2-dimethyl-4-chromanone	7.18442	28.0141	20.6964	8.84557	1.86203	115.838	204.206	277.373	249.396	91.8727	255.784	24.9213	13.0669	11.7667	234.016	32.3058	206.22	249.111	21.0494	0.158478	27.7915	29.4567
211.0959__7.69	5-Aminoimidazole	19.508	11.1473	43.1296	16.2241	249.268	260.968	10.7457	12.9396	22.9747	23.5862	14.4522	21.2315	212.432	230.139	9.3484	3.1198	21.3732	29.4443	362.269	319.677	5.69427	226.329
118.0857__8.09	5-Aminopentanoic acid	0	0	0	0	0.721607	1.43067	0.405319	0	0	0	0	0	0	0.399368	0.484169	0.687836	0.198097	0.69706	1.1329	1.0056	3.29006	0
129.0179__15.08	5-Hydroxy-2-furoic acid	0	0	0	0	0	0	0	0	0	0	0	0	0	0	0	4.72791	0.214272	6.59882	9.93758	18.3042	0.780624	0
651.2257__4.05	5-Hydroxy-7,3',4'-trimethoxy-8-methylisoflavone 5-neohesperidoside	43.3262	23.9814	118.244	30.6009	38.0455	36.5349	167.219	196.812	213.238	104.638	223.627	48.9888	0	15.8055	185.617	49.7374	191.228	226.793	9.84815	16.3771	23.439	12.2906
582.2138__10.39	5-Hydroxy-7-methoxy-6-methylflavone	14.0244	11.9806	12.2197	14.1747	5.27945	20.0072	10.5589	17.9995	6.31674	3.65414	2.20526	10.5001	5.05646	17.5363	10.1117	8.98767	4.08289	1.53525	19.7	21.3848	31.0657	6.89174
178.0516__4.76	5-Hydroxyindole	618.678	273.5	592.958	78.9846	164.244	71.5725	1250.54	1263.23	295.07	70.4854	267.359	396.533	579.695	775.531	952.841	197.216	355.198	831.541	2452.93	151.375	660.498	146.826
273.0503__6.38	5-Hydroxy-N-formylkynurenine	0	0	5.73492	0	1.52842	0.909065	8.11261	1.18837	4.06e-05	3.76145	2.27676	4.42906	0	10.4924	9.25314	1.63491	1.15077	3.76053	5.26069	0.0638038	10.3454	0.0842328
481.2816__8.88	5-Methoxydimethyltryptamine	3.97254	4.53732	1.63805	2.46965	0	0.0190279	0	0.909621	0	0.948486	0.344514	0.696331	0.241379	0.120288	1.91229	0	0	0.202373	0.0535421	0.00908669	1.71077	0.288213
238.1081__5.34	5-Methyl-2-furancarboxaldehyde	4.39726	5.05528	4.78702	0.421127	8.52299	0	28.3857	0.992029	3.78741	9.28622	4.04368	0	1.49696	1.00037	1.80249	0	2.73319	0.57605	0	0.495041	0.104736	5.42566
399.3254__10.8	5-Nonadecyl-1,3-benzenediol	6.09084	3.512	23.8928	115.524	14.0732	5.9758	115.783	23.7446	242.437	97.0635	194.501	28.4907	6.89965	5.91679	1.82823	18.913	61.9864	105.718	4.7944	15.8304	6.31185	6.73575
316.2846__13.84	5-Oxooctadecanoic acid	1.56163	0	0	1.62567	0	1.67479	2.27072	0.460861	1.87151	4.07614	2.2126	0	0	0	0	0	0	0	7.10633	4.67591	4.62739	0.933363
293.2138__13.81	5-pentyl-2-furannonanoic acid	1255.35	77.7329	113.239	428.646	12.9674	61.1246	74.7726	41.5059	60.9134	40.0494	92.4073	61.6879	54.2656	222.56	19.6804	44.7063	50.6929	52.1701	93.599	46.5321	27.3677	60.8969
204.9819__4.46	5-Sulfoxymethylfurfural	0	16.9081	0	0.15955	18.7276	0.134273	5.1133	0	0	147.855	0	0.128431	0	0	154.367	0.346919	0.0788031	0	0.794092	34.9295	0	0
995.2513__6.64	6-({6,8-bis[2-(3,4-dihydroxyphenyl)-3,7-dihydroxy-3,4-dihydro-2H-1-benzopyran-4-yl]-3,5-dihydroxy-2-(3-hydroxyphenyl)-3,4-dihydro-2H-1-benzopyran-7-yl}oxy)-3,4,5-trihydroxyoxane-2-carboxylic acid	0	0	0	0	0	17.4345	24.2698	3.14951	0	0	9.28946	0	0	0	45.6908	6.01779	19.8278	0	0	0	0	0
435.2035__4.87	6,7-Dimethoxy-7-epirosmanol	2.35619	4.14701	0	0.183175	0	0	0.139569	0	0.0160535	0.0986876	0.0632235	0.0736519	0	2.51936	0.119618	0	1.47436	0.449822	0.64494	0.106826	0.020501	0.063415
278.2485__10.09	6-[1]-ladderane hexanol	0	0	0	0	0	0	0	0	0	0	0	0	0	0.754593	0	141.724	0	0	0	0	0	0
441.0757__1.14	6-[5-(4-carboxy-2-hydroxybutyl)-2-hydroxyphenoxy]-3,4,5-trihydroxyoxane-2-carboxylic acid	74.5546	43.0972	30.0797	7.45181	653.447	50.6763	125.973	402.463	111.194	107.189	21.4785	762.203	33.1232	21.605	1100.89	16.1857	94.9385	181.752	4.92521	41.9556	46.4384	136.877
425.0358__6.24	6-[6-(2-carboxy-2-oxoethyl)-2,3,4-trihydroxyphenoxy]-3,4,5-trihydroxyoxane-2-carboxylic acid	0	0	0	0	0	0	0	0	0	0	0	64.1146	0.402649	0	27.5865	0	0	0	1.05919	0	0	0
758.2364__6.7	6-{[2-(3,4-dihydroxyphenyl)-8-[1-(2,4-dihydroxyphenyl)-3-(3,4-dihydroxyphenyl)-2-hydroxypropyl]-3,5-dihydroxy-3,4-dihydro-2H-1-benzopyran-7-yl]oxy}-3,4,5-trihydroxyoxane-2-carboxylic acid	5.19598	5.97235	0	1.75109	11.169	13.986	36.5308	12.0127	2.24215	2.86203	41.3977	0.248205	0.0376923	5.33577	15.1931	14.3559	23.2726	6.20151	3.47856	1.38662	3.88246	0.0756813
793.2292__5.29	6-{2-[6-carboxy-5-(2,4-dihydroxyphenyl)-3-(hydroxymethyl)cyclohex-2-en-1-yl]-3-hydroxy-5-[6-hydroxy-7-(3-methylbut-2-en-1-yl)-1-benzofuran-2-yl]phenoxy}-3,4,5-trihydroxyoxane-2-carboxylic acid	12979.3	25204.6	21732.5	13957	0	15568.8	12.2065	24207.1	43568.6	5176.29	14038.4	18857.5	267.62	18897.7	14423.4	1067.83	10960.4	30434.3	6747.46	22781.7	18348.5	11326.1
170.0828__4.6	6-Acetyl-1,2,3,4-tetrahydropyridine	636.198	941.427	0.641972	1304.55	0.057061	179.95	1.28025	0.118156	0.0865037	671.636	0.0188201	0.755021	441.937	641.991	0.168922	0.244374	0.0952942	2.92e-05	0.482165	0.702809	1.40305	571.218
467.3713__14.24	6alpha-Hydroxycastasterone	183.458	45.1715	241.769	164.432	43.5969	63.7055	270.074	418.492	549.239	423.995	726.937	171.954	175.773	103.857	201.913	85.5784	426.552	829.517	72.1751	146.284	155.265	249.071
450.3746__16.69	6alpha-hydroxycholestanol(d7)	41.3811	5.54124	29.285	27.7439	24.716	54.9836	40.6491	41.2133	72.305	73.7495	136.309	2.55891	0	14.8488	27.0171	38.7272	49.7321	99.9472	9.62437	2.47651	25.9984	29.1117
344.2071__4.85	6-Dimethylaminopurine	161.072	87.4604	53.0894	106.292	791.671	34.7046	105.964	142.86	61.5963	79.2254	239.26	146.65	336.079	662.294	64.0552	68.0452	190.098	52.0925	94.1601	378.72	28.3007	1391.06
392.2284__8.93	6-Epi-7-isocucurbic acid glucoside	406.072	79.0862	651.234	322.318	0.224229	71.2684	278.019	100.488	273.392	202.318	265.121	143.932	131.596	205.255	124.595	106.025	117.167	322.545	191.718	349.626	125.532	116.554
519.1409__1.25	6-Feruloylglucose 2,3,4-trihydroxy-3-methylbutylglycoside	199.608	240.085	237.23	344.14	133.406	185.135	345.905	31.3933	454.871	390.854	576.081	48.9798	406.64	204.405	80.147	379.446	299.736	328.844	293.54	188.985	163.946	355.265
353.1602__5.65	6-Hydroxy-2-bornanone glucoside	393.32	426.227	751.261	343.23	9.40339	594.279	544.421	308.133	1487.42	67.486	445.891	358.633	390.566	391.668	544.191	73.6038	256.969	820.461	98.9941	553.566	199.245	884.034
417.1123__6.38	6-Hydroxymusizin 8-O-b-D-glucopyranoside	0	1.22955	0	0	0	0	14.5124	0	1.64471	7.21676	0	0	0	10.9873	6.61257	0	0.251457	3.73861	0.260359	0	2.95312	0
388.2696__17.34	6-Keto-prostaglandin F1a	0.563782	22.5401	0	5.79203	0	22.1182	1.83701	0.0133996	3.67693	2.45629	0.00510125	0	0	0	0	74.7669	13.5265	63.7892	47.983	88.6125	36.4015	0
229.0444__6.55	6-Methoxy-3-(2-thiazolyl)-1H-indole	0	0	1.95	6.06513	0	0	8.93331	2.80927	4.48146	4.87047	11.0695	5.59796	0	2.32274	4.12389	0.353546	3.11061	0	2.24169	0	0.230979	1.31812
363.201__4.09	6-Methyltetrahydropterin	99.908	70.8756	0	134.742	0.390633	80.8381	0.00058691	0	0	321.235	0	0	109.962	184.49	0	1.64142	0	0	0.0469738	0.600558	4.65368	125.904
493.2466__7.26	7,11-Bisdeacetylvaltrate 7-(3-methylpentanoate) 11-(3-hydroxy-3-methylbutanoate)	14.9451	3.71762	0.345062	0	10.7669	3.0986	295.9	1.64407	2.14166	6.08308	12.4766	5.69412	12.1431	1.18295	3.56563	2.03492	12.296	479.265	0	1.31651	2.6572	5.7445
511.3249__9.88	7',8'-Dihydro-8'-hydroxycitraniaxanthin	38.7509	38.6667	38.1367	39.4293	4.99601	16.2376	108.708	50.5153	67.8769	31.1086	114.115	42.5462	29.1982	22.9554	75.6377	6.46269	81.0711	152.913	23.58	28.0664	4.49788	39.5638
724.1525__6.71	7-{3-[(6-carboxy-3,4,5-trihydroxyoxan-2-yl)oxy]-4,5-dihydroxyphenyl}-11-hydroxy-3-methyl-6-{[3,4,5-trihydroxy-6-(hydroxymethyl)oxan-2-yl]oxy}-2位_?8-dioxatricyclo[7.3.1.0_?鹿鲁]trideca-1,3,5(13),6,9,11-hexaen-2-ylium	222.995	106.034	10.3121	84.8722	117.863	71.3461	260.876	254.814	0.014505	0.00143603	161.204	73.3227	67.6561	89.8287	156.996	22.1554	258.278	3.11358	168.992	12.519	141.832	0.261828
389.2687__8.23	7alpha-hydroxy-3-oxochol-4-en-24-oic Acid	269.288	248.165	468.616	840.027	141.995	130.555	408.967	220.495	748.417	423.933	516.289	230.49	106.414	242.398	191.628	216.333	439.297	662.138	89.3446	167.182	113.957	54.4166
625.2359__6.47	7-Aminoflunitrazepam	23.3329	33.6023	104.503	70.1508	0	132.009	119.504	254.329	427.616	0	334.34	69.6652	167.884	79.9834	158.232	0	128.189	208.147	0.979797	123.691	19.1855	235.822
391.2869__9.75	7b,12a-Dihydroxycholanoic acid	9.75356	79.6522	30.7311	2003.61	49.1403	238.445	200.387	158.102	1154.44	539.457	763.092	28.8413	8.87904	66.8511	2.88203	19.7599	89.6834	114.743	38.9826	51.4931	53.9375	10.203
367.1398__6.82	7-beta-D-Glucopyranosyloxybutylidenephthalide	11.2477	13.7209	13.8313	1.96158	3.64458	4.06158	11.0002	0.594543	8.83769	7.41841	12.3923	8.82451	2.55068	21.6087	5.58559	2.57298	1.50087	9.2374	15.7337	8.91619	0.0340504	1.07732
299.1296__12.84	7C-aglycone	0	0	0	0	0	0	0	0	0	0	0	0	0.0690707	0	0	0	0	0	0	0	0.00707428	0
203.0723__8.25	7-Ethoxy-4-methyl-2H-1-benzopyran-2-one	0.661079	10.3396	17.9924	2.19524	1.03236	20.5631	0.968597	8.04646	48.2107	0	3.70788	2.02405	17.9698	2.55078	2.69879	0	2.01242	16.5375	0	2.73134	2.83043	130.924
299.1301__17.34	7-Hydroxy-5-methoxy-6,8-dimethylflavanone	0	0	0	0	0	0	0	0	0	0.190315	0	0	0	0	0	0	0	0	0	0	0	0
715.2195__1.45	7-Hydroxy-6-methyl-8-ribityl lumazine	92.8453	282.784	0	0	0	113.9	146.546	563.803	7.98146	614.153	269.628	187.223	252.518	0	172.372	10.3402	262.904	294.205	127.447	164.124	207.408	63.0456
159.1033__7.99	7-Hydroxyoctanoic acid	40.5315	52.2714	16.1062	40.1727	0.00375944	31.941	59.2464	68.3084	102.553	0	42.7466	59.0737	64.0349	40.9009	42.3727	1.96116	68.3872	29.1253	0.243301	34.3762	60.0405	153.011
179.0718__8.03	7-Nonene-3,5-diyn-1-ol	1.66306	381.703	4.78476	1.23694	0	0.125	0.423611	1.18299	0.676678	5.21149	1.623	123.409	0.766756	0	0.357768	0	3.93497	0.804672	1.04761	0	1.82692	0
449.3431__8.57	7-Oxostigmasterol	4.85267	4.62423	9.02363	18.6572	5.6171	4.73455	6.01134	0.092899	15.6086	7.44651	10.2165	0.734626	3.1223	5.81939	0.116555	1.85745	9.52091	8.01793	2.76954	5.59692	0.865845	0.648674
270.2435__9.83	7Z,10Z-Hexadecadienoic acid	0.812012	0.419708	0.762744	1.04669	3.41359	3.96042	7.69522	4.80991	6.6136	8.16822	8.95866	0.339355	0.111694	0.423133	4.73045	21.6831	6.78043	6.12415	2.30389	1.21442	1.60116	0.169504
305.2498__18.82	8,11,14-Eicosatrienoic acid	6.37165	1.84143	13.5915	16.6444	0.361937	21.1624	6.91907	1.47846	2.30238	7.50132	8.0065	11.0475	4.33601	2.46029	3.27066	7.11584	2.42081	2.07727	9.34736	6.80084	8.04351	6.42691
595.3889__10.33	8E-Heptadecenedioic acid	49.6204	35.4752	118.889	186.408	11.6114	14.6658	79.8841	32.5814	149.445	125.426	184.647	90.0191	69.8432	56.5857	12.7137	20.6142	145.055	378.796	7.36446	21.5622	9.59051	16.893
297.2448__13.98	8-Heptadecenal	213.181	358.018	269.187	377.465	8.39742	331.392	243.921	232.717	198.863	127.354	261.501	246.023	153.267	272.923	124.709	279.424	287.436	177.745	242.145	225.904	220.808	318.348
340.2851__19.14	8-HETrE	1.14786	1.59021	3.56993	5.43813	0.522568	13.7037	3.89953	1.86015	5.18679	2.57895	11.9044	0	0	1.03743	4.76891	13.753	5.04185	2.04747	145.779	0	19.7911	5.87762
263.0272__1.12	8-Hydroxy-2-methoxy-6-methyl-1,4-naphthoquinone	595.016	584.053	617.909	776.571	102.826	726.891	748.408	105.818	721.839	815.666	1054.82	128.017	519.031	721.241	175.584	316.904	871.857	715.824	497.186	485.938	560.391	156.173
311.1272__10.82	8-hydroxy-2-methyl-2-(4-methylpent-3-en-1-yl)-2H-chromene-5-carboxylic acid	395.478	265.094	294.671	424.614	2.4151	375.239	379.327	316.509	444.962	17.5408	373.554	389.192	295.153	350.493	245.303	96.1422	341.578	232.308	55.3137	365.946	449.808	556.995
445.1699__6.65	8-Hydroxycarvedilol	72.2672	60.6324	27.3903	13.4821	7.39888	1.3085	26.1229	17.5364	31.5927	61.2014	37.2603	35.4031	19.0641	5.45747	4.15168	12.1443	17.9423	52.2631	2.3138	1.26601	1.78944	0.113652
185.1193__15.62	8-oxo capric acid	0.855528	2.80548	6.64797	7.03564	5.13508	0.403796	2.1874	14.514	2.43588	2.46271	12.4004	7.6889	13.9658	4.94722	8.3132	5.52043	12.4381	14.5762	5.08368	10.0546	0.861328	8.56736
456.2231__5.78	8-Propanoylneosolaniol	46.5168	168.576	1.89422	33.9111	3.8095	8.24994	100.523	10.7686	368.596	189.984	11.22	89.7757	6.42239	0	31.653	8.73589	4.10413	295.249	0.732791	0.149555	5.51944	0
329.2346__6.64	9,10,13-TriHOME	464.762	0	30.4612	144.718	49.0401	0	0	0	40.8469	49.7634	0	0.629849	0	62.0271	3.1377	0	14.2053	14.8284	104.364	0	52.6031	30.087
311.2241__9.63	9,10-DiHODE	41.5332	7.11874	59.5014	258.389	0.433655	12.6186	40.4604	13.7591	57.3806	12.8096	28.4836	15.4356	16.6677	138.181	10.4154	6.37377	22.6388	14.3362	54.1671	13.5982	12.7243	16.7782
219.1607__7.12	9,9-dimethoxy-nonanoic acid	2.55295	0.302139	2.47256	2.05211	1.47902	12.978	6.29011	3.73248	40.6349	2.87257	4.94259	1.36526	0.82646	1.25517	5.29753	2.22491	6.56215	2.67476	2.1528	6.72624	6.00513	18.0068
366.2643__6.93	9alpha-(3-Methyl-2E-pentenoyloxy)-4S-hydroxy-10(14)-oplopen-3-one	95.908	28.0088	30.0279	23.0552	35.4213	15.9196	14.1967	17.6769	17.1072	8.61709	124.004	15.0832	35.0068	26.1469	16.9177	31.7211	53.0748	38.4626	21.9303	36.6225	12.727	27.9526
286.2739__13.89	9E-Heptadecenoic acid	0	0	0	1.14063	0	0.456893	0	0	0	0	0	0.391618	8.94846	0	5.15134	0	0	0	0	0.826467	0	0.573699
591.4655__19.51	9-HODE	475.548	307.514	872.713	657.625	274.331	21.8382	317.092	999.235	279.018	687.686	2396.47	2342.05	757.065	33.9285	749.543	581.482	1462.57	2748.4	362.545	176.989	516.262	569.634
393.0862__4.94	9-Hydroxy-4-methoxypsoralen 9-glucoside	15.9717	24.5326	14.3053	27.2407	1.5789	41.8634	0.151282	138.097	122.568	14.0372	11.1851	30.1883	12.4182	40.1436	50.8678	2.05615	53.0338	8.36226	62.0846	28.28	32.6837	9.98142
187.1348__10.75	9-Hydroxydecanoic acid	70.6174	75.4869	47.2144	97.0191	0	64.908	74.427	77.0865	122.189	0	90.7907	102.164	86.1301	73.5623	65.2751	14.5686	71.0666	45.1358	2.9737	56.8102	83.8853	147.57
316.2849__13.94	9-Oxooctadecanoic acid	0.565231	0	0	1.59674	0	0	1.60625	0.15747	2.17974	1.61646	1.20239	0	0	0.506424	0	0.00291318	0	0.674768	7.85341	6.84038	1.123	0
312.2539__19.14	9-OxoODE	1.07868	3.73571	2.90826	6.19238	0	92.4431	15.7507	11.7679	9.24542	6.305	18.0834	8.83993	0.0618845	3.34515	18.1358	17.4705	27.2311	7.51856	42.0639	0.0998688	29.4781	2.43315
539.4342__19.13	9-Pentadecenoic acid	2.28625	7.09908	92.949	102.93	11.4326	39.1307	156.813	73.0172	25.7068	139.818	197.659	356.497	153.142	6.84891	201.004	123.571	105.426	94.901	23.9459	128.237	125.188	242.12
295.2291__11.36	9R,10S-EpOME	79.6297	196.003	156.672	292.697	11.4521	121.816	165.655	170.17	86.5661	109.488	276.41	122.759	193.418	169.079	75.0374	93.9866	266.866	108.188	155.493	154.967	78.0658	123.891
507.4893__15.83	9Z-Tritriacontene	4.00947	0	0	0	0	0	0	3.06869	0	0	0	0	0	0	0	314.554	1.4124	0	0	0	0	0
227.2011__16.05	Acetaldehyde di-cis-3-hexenyl acetal	0	0	5.99782	6.22993	0	8.28378	0	0	0	1.0523	0.638664	0	0	0	0	0	0.541832	0	7.80092	0	0	0
425.2147__16.63	Acetyl tributyl citrate	280.693	534.721	409.657	577.976	85.6762	4098.17	2061.17	187.381	3118.75	426.645	1251.44	242.19	80.0537	180.524	1636.77	5883.38	2834.97	3251.03	1245.73	1826.04	755.442	79.0181
431.1933__16.63	Acetyl vitamin K5	0	9.16811	0	0	0	66.9289	7.53274	0	10.9794	0	0	0	0	0	2.23407	51.2994	26.9166	17.3352	244.356	303.94	14.4129	0
310.2018__5.63	Acetylbalchanolide	1242.62	551.817	1354.9	647.737	785.468	470.935	815.727	867.098	1038.82	681.944	1945.49	1019.96	419.339	697.198	782.854	843.513	2000.48	1890.2	337.912	600.039	215.85	152.449
507.226__7.88	Acetyl-T2 Toxin	6.38664	29.7799	9.0439	7.24081	261.421	0	67.7316	32.2051	3.05157	118.009	244.423	19.2852	51.3855	28.6047	1.68397	1.56393	10.2278	59.3549	9.59995	0.0360004	10.5989	2.46371
243.1195__1.15	Aciclovir	85.8309	190.566	93.805	84.4539	0	165.914	222.199	0	114.968	131.021	92.3272	0	88.9505	283.831	0	23.0094	173.133	90.556	146.246	122.347	113.244	0
531.3681__14.65	Acinospesigenin A	29.8466	0.777643	48.1592	26.6691	36.9558	35.7356	188.727	282.485	508.435	435.665	654.747	47.6965	3.18384	43.2772	51.1376	118.669	408.428	409.126	96.6518	100.099	3.96621	176.662
669.1975__10.4	Acteoside	23.7567	26.6678	27.7458	22.8193	18.7655	45.4985	44.1829	45.8456	28.6572	30.344	14.2901	31.7875	12.3776	31.7648	37.8524	23.5933	26.6932	10.9048	59.1102	49.0268	76.1517	9.70871
365.2682__11.54	Adipostatin A	0	0	0	0	0	0	0	0	0	0	0	0	0	0	0	0	0	7.12	0	0	0	0
503.314__6.4	Adlupone	0	0.562866	4.4872	0	0	0	4.06593	0.266602	0	0.196167	0.26004	1.07751	11.5918	11.6584	0	0	0.649048	8.23448	3.08145	0.480286	3.09508	0
207.1496__4.37	Agrocybenine	39.3438	2.70843	7.87762	3.96597	14.6439	8.28698	6.65319	4.73809	1.27135	3.45844	0.845189	3.07032	10.2714	22.922	73.0723	50.1422	7.07565	5.37259	13.0517	7.62922	89.3732	7.79465
397.2067__7.9	Allopregnanalone sulfate	5555.48	6889.2	30093	4692.66	21981.9	3472.18	6124.26	2139.47	5646.99	7892.1	10852.6	4343.5	5997.08	7043.75	3083.93	7322.54	6610.43	13628.8	6856.19	2659.04	4038.58	30849.5
274.2019__5.25	Allyl butyrate	40.2428	76.3224	14.7894	121.312	98.5232	16.919	66.5033	19.0796	29.9895	89.9819	50.779	18.2473	43.827	72.9451	1.16078	4.93185	26.9576	12.5509	3.8587	75.0268	0.485333	116.298
302.2332__6.11	Allyl valerate	13.2196	49.9683	14.2912	21.5461	33.2852	11.4869	29.5415	0	18.7666	11.9802	49.0135	9.98406	4.52214	19.512	5.23491	14.2055	18.3166	28.1969	7.10438	12.0823	4.93466	0
301.2532__7.96	Allylestrenol	16.4937	16.6302	124.267	9.37691	113.265	12.1264	18.4794	0	15.205	17.8182	19.0596	1.37076	4.59706	17.831	5.81444	26.075	11.4155	47.7548	57.8875	4.75738	23.293	88.8773
223.0985__5.96	alpha,alpha-Dimethylphenethyl formate	66.698	140.163	160.622	42.8457	0	147.218	40.0442	91.6405	505.774	18.9673	51.2226	73.9708	230.775	103.835	68.6117	8.51778	63.4788	221.214	29.9571	108.833	76.5959	1153.3
183.0299__6.44	alpha-Furyl methyl diketone	0	0	0	0	0	0	0	2.59786	0	2.03404	0	0	0	0	0	0	0	0	0	0	0	0
296.259__7.79	Alpha-Linolenic acid	0	0	0	0	0	0	0.486401	0.256368	0	0	0	0	0	0	0.157267	57.0338	0	0	0.266274	0	0	0
417.201__6.48	alpha-Methylphenylalanine	12.3599	205.124	3.75277	1.49329	2.28592	0	127.169	13.7101	0.639221	14.6123	0.85289	5.77873	10.4492	0	1.27147	0.134247	5.1725	5.43907	0	236.427	0	6.11572
211.1695__14.05	alpha-Terpineol propanoate	6.06439	0	0	16.0278	2.66872	3.0664	28.742	22.5881	22.7856	26.0526	20.9206	0	0	0.851395	1.73558	13.9868	21.7903	25.0957	26.4997	20.3482	8.24482	0.68895
584.263__10.29	Americine	1.72379	0.411451	11.0461	1.06827	57.9865	3.67134	1705.55	1935.04	329.378	623.305	551.776	97.294	4.89435	0.773091	9661.47	0.610358	1269.01	1473.06	6.03272	345.475	89.867	2.63455
132.1015__9.92	Aminocaproic acid	5.41011	0.176163	2.29112	2.73837	7.44984	3.46599	5.91358	5.73025	3.26086	3.96775	3.42125	1.97789	0.0895386	5.67553	5.46959	6.7317	5.15177	5.2816	9.59753	7.59022	9.82487	6.10007
270.1006__10.82	Aminophenazone	124.03	75.4471	87.97	137.504	0	140.519	168.25	140.367	200.225	2.36342	167.61	131.303	82.4954	99.3247	88.6706	23.1849	149.492	97.0693	13.6968	121.446	152.141	183.874
465.2507__6.91	Androsterone glucuronide	726.945	2777.26	807.321	588.015	491.033	95.0168	432.373	214.953	796.524	657.072	1084.33	477.37	13.9354	884.921	229.583	164.459	527.759	1608.33	411.522	250.537	672.758	3288.14
369.1751__7.98	Androsterone sulfate	4228.58	8959.77	16797.2	12471.9	14076.1	1951.97	5499.35	1910	6593.32	4690.16	10805.8	2175.09	8982.63	16651.3	2828.64	2464.17	5846.18	6779.73	5210.03	5882.07	5683.24	13394.7
705.4332__4.39	Anileridine	2468.4	6082.35	2.42093	2402.4	11.8728	2392.03	5102.47	5333.02	2369.19	7224.3	7927.45	3118.18	965.61	4032.37	4193.78	7.77139	3788.53	1449.25	0.899666	1926.99	1166.1	12.9408
365.2328__13.51	Annoglabasin E	4.26662	31.0345	34.7852	50.4981	0.431885	41.0129	57.6889	34.4541	12.9879	50.6429	69.2727	30.9184	40.7106	33.7268	15.5378	26.7437	57.0286	21.5194	57.9727	35.0607	18.2011	19.8412
396.2747__6.94	Annoglabasin F	0.244446	0	0	0.631195	11.406	1.11664	0	0	1.90477	1.13951	0.49762	0	0	1.97723	0.363052	1.24017	3.27362	3.34856	7.56868	2.05972	0.618286	0
457.2222__7.02	Antiarone J	0	0.896046	0	0	0	1.12362	0	0	0	1.89494	0	0	21.2321	0.340731	0	0	0	0	4.03924	1.15387	0	3.32265
400.2853__4.55	Apo-12'-violaxanthal	0	9.48978	0	2.65942	0	24.5237	9.51708	0	2.25714	0.923752	27.4182	18.6018	0.293777	8.63696	10.2688	0	17.6694	0.528137	0	4.98587	92.571	0
303.1384__6.1	arabinofuranosylguanine	11.8559	70.1581	65.4189	81.1451	276.992	31.377	37.6478	0.479889	77.1791	19.3495	55.3216	144.233	42.5664	290.266	43.3578	41.2098	53.6387	62.3099	65.9896	429.262	36.7541	0.795853
211.0175__5.3	Arabinonic acid	99.0907	138.299	100.328	98.5859	0	55.3434	0	84.4876	249.063	84.4659	117.525	75.8823	0	88.4771	87.4385	56.4746	55.4174	161.426	92.2559	63.1735	97.0368	14.8138
494.3605__14.29	Arachidyl carnitine	39.9305	154.314	29.398	82.4058	56.9086	65.6496	95.0686	31.183	52.6111	85.5673	65.9981	64.4715	18.1764	28.583	0	70.09	20.4136	162.182	32.9774	51.91	20.0914	9.2946
622.3753__15.13	Arginyl-Glutamine	3.5253	98.8235	38.4779	36.9835	36.0195	0	0	0	0.79683	0.814216	0.250431	0	0	0	0	16.734	0	0.471069	0.0863344	138.969	47.69	0
568.3483__6.62	Arginyl-Threonine	0	0	93.221	0.787415	90.3597	0	225.536	0	5.07798	145.012	58.7828	24.3109	18.9142	0	0.665522	103.437	321.506	388.398	6.08272	53.2675	63.4164	0
470.1393__7.43	Aripiprazole	3.12537	5.24321	18.7989	0	2.14426	10.3959	0	1.84535	45.8401	0	0	0.376846	3.18346	2.37419	2.46071	0	0.558838	9.67354	2.4986	8.84867	5.552	55.1183
419.2086__6.53	Armillane	6.71898	0	5.56088	2.4924	0	0	0.23534	0	0	7.80286	0	0.685349	0	0	1.56562	0	0.393784	0	0.400003	53.3123	2.00975	1.63958
415.2119__9.54	Armillarin	44.8499	66.312	50.0341	85.6474	0.726887	151.199	51.5864	17.2893	59.4953	24.9491	16.7791	42.4603	14.1555	24.8415	43.4944	60.6102	45.7341	83.038	124.04	151.153	164.256	18.4664
437.1956__7.42	Armillyl everninate	74.0005	248.349	775.26	66.0095	98.4435	386.538	98.9064	269.227	1227.8	6.65384	149.089	200.726	529.062	219.072	211.31	12.5622	116.963	473.985	104.411	258.639	190.474	3058.72
284.1862__5.05	Artemin	144.318	78.3959	86.6659	84.7064	55.5731	55.2964	127.947	206.09	211.586	103.397	168.764	112.582	107.596	164.077	105.679	19.2831	218.236	187.241	39.9102	228.621	28.4654	258.365
465.2855__7.96	Ascorbyl stearate	106.714	149.189	161.703	84.7864	378.146	33.6324	274.169	89.3584	216.7	74.3437	175.438	565.717	104.187	492.658	111.904	41.4003	62.1542	486.109	39.391	56.2766	37.1289	184.252
373.2611__10.76	ascr#24	122.737	144.312	74.9664	203.381	0.0111628	107.54	191.019	183.343	265.846	0	212.592	231.232	192.506	142.657	114.432	5.30664	185.701	77.1637	0	94.1694	178.48	386.867
845.5694__9.29	ascr#27	3411.63	796.121	1175.14	1140.87	858.65	773.756	977.233	1998.4	1401.02	1563.63	713.083	145.789	36.5791	1516.65	1822.33	1183.33	884.291	1492.22	1080.75	1923.58	2946.56	1346.85
416.3163__5.53	Asparacemosone D	11.3004	0	39.158	1.23224	11.3319	5.5988	0.0122274	5.73698	17.3159	93.1102	1.75966	35.1799	0	0	7.78405	0	13.2201	0	39.4612	1.56815	16.9004	2.5754
253.0975__5.21	Asparaginyl-Cysteine	190.514	0	0	0	3.59074	0	0.306527	0.538263	0	0.242586	1.17982	0.422981	0.205307	0	0	0.453105	0	0	0	0	0	2.97355
292.1007__8.63	Asparaginyl-Histidine	36.8959	69.5543	85.5286	55.3278	8.02304	30.9688	15.373	81.4035	205.773	4.92157	81.1981	105.879	96.1449	147.356	41.3781	9.99102	77.6876	93.34	27.1633	72.5311	153.311	605.917
535.1981__5.39	Asparaginyl-Hydroxyproline	25.3515	1.4861	32.7086	0.749057	26.7377	0.367584	2.62225	70.9607	13.837	3.40573	16.0793	8.69181	45.7815	1.78024	6.25477	0.995636	24.4341	83.9317	10.3831	17.0878	12.089	7.07249
475.2327__7.03	Austalide B	0.276726	1.17268	3.384	0.385671	0.0656347	0	0.113607	0.135161	0.619083	0.714916	0.768534	0.334351	4.37231	0	2.96926	0.000465487	0.0458101	0	0.00714587	0.515407	0	0.144314
473.2199__7	Austalide L	1.60844	0.0653691	1.88561	1.25234	2.93846	6.49599	0.688197	0.347964	4.3187	5.61609	3.43736	0.0537992	24.3001	0.0838779	31.1	0	2.81707	1.27634	14.3615	14.2892	0.0751729	11.2776
557.1723__10.46	Avenalumin II	1.25392	1.47955	4.65153	2.66183	0.427256	0	0.636276	1.44465	0.621989	2.38786	1.21471	26.485	4.33686	5.02553	2.60031	0.782544	0.48724	0	1.574	0.304863	11.2301	3.64072
334.0726__10.8	Avenanthramide E	41.6734	33.1822	20.782	37.3016	0.161514	24.9893	63.6423	68.7004	58.9631	8.78887	73.0241	33.2641	32.6758	32.6776	67.6744	35.6053	90.3296	69.3511	8.15114	33.8947	56.1396	29.4319
636.3896__4.55	Avenestergenin A1	0	623.926	0	40.1739	1.51397	148.842	78.6607	9.14368	33.1875	39.9332	584.492	208.023	24.5687	160.919	42.4706	2.15802	77.0122	10.4535	0	13.8088	623.602	0.178192
297.2434__14.7	Avenoleic acid	0	0	0	0	0	11.8449	4.44141	0	9.03284	3.21967	4.86264	0	1.20369	1.33536	0.648758	1.54e-05	0	6.96379	4.67386	6.54218	0	0
304.2843__13.78	Avocadene	0.0564448	8.28549	0.0334027	0.0618818	4.37367	0.172274	0.116536	0.172684	0.262195	0.236849	0.416876	0.12698	9.08348	0.0423344	10.348	1.5928	0.248732	1.06975	0.487492	0.318081	6.35017	0.0717889
335.1491__5.65	Azatadine	193.565	207.249	367.433	155.049	8.96645	304.889	281.561	142.727	838.68	36.071	231.203	165.491	187.461	208.747	261.978	32.0622	138.904	461.733	43.1689	268.206	94.5985	447.838
469.1012__7.98	Azimsulfuron	0.746155	26.8987	75.8477	42.7684	85.5277	0.544678	11.377	0.175839	11.528	22.9383	45.4018	0	33.3792	83.7038	2.7133	2.94565	16.5856	15.3633	48.5411	19.3261	12.781	34.0858
566.2302__1.51	Bakers yeast extract	28.2731	38.7428	81.3832	26.9732	0	81.586	17.6223	158.871	2.83857	96.8812	99.8629	47.6605	55.5676	38.4554	48.7828	0.819092	15.0505	29.7094	87.9236	34.0001	108.007	8.42318
123.045__5.34	Benzene	0.48045	0	0	0	20.3298	0	0	11.3082	0	0	3.3056	0	65.7484	1.37244	2.1182	6.27903	0	2.12515	7.53866	10.4677	0.780403	1.62987
209.056__5.14	Benzenebutanoic acid	71.73	85.1076	68.6941	86.7135	0	40.609	0	140.134	140.457	144.086	133.011	85.2701	0	76.726	73.7604	18.9637	58.7105	78.1383	38.1957	59.0001	74.5155	22.2773
167.0338__4.69	Benzoquinoneacetic acid	64.9143	210.595	103.762	247.114	62.6163	6.00726	328.248	740.897	533.31	458.919	1747.07	351.091	181.085	23.6951	67.762	37.3875	166.254	39.591	59.4459	110.633	178.357	349.354
425.1718__4.09	Benzyl Benzoate	8.22983	4.3102	0.56336	0.605026	0.121874	3.36643	0.47081	0.0679073	0	23.6894	0.167383	0.0524902	6.58916	6.47313	0.774839	0	0.519532	0.36167	0.0757446	0.070926	0	5.13017
386.2904__6.84	Beta-Cortol	3.79593	12.2345	9.38319	14.5721	210.61	18.2572	170.282	2.71785	17.3262	8.83118	30.1634	6.44648	9.78971	38.147	14.6382	19.7461	5.75798	52.781	49.2568	46.7529	0.927248	60.1093
412.9884__5.35	beta-D-3-[5-Deoxy-5-(dimethylarsinyl)ribofuranosyloxy]-2-hydroxy-1-propanesulfonic acid	0	0	1.3342	0	50.6578	0.420144	0	0	0	0	0	0	80.9633	0	0.66065	109.154	0	11.2492	0	0.477091	8.39657	0
140.0681__1.16	Betaine	310.756	278.953	245.423	301.28	140.69	227.701	311.164	197.443	225.824	426.481	273.034	159.014	319.093	321.81	199.147	165.032	449.405	360.592	224.804	283.235	278.692	97.7566
393.2075__6.68	Betamethasone	0.260285	0.874103	0.584722	0.070575	5.4048	0.0657645	146.984	0.000941235	0	76.0277	178.248	0	1.12894	0	0	1.26705	0.431688	0	0.414473	0	0	0
163.0768__8.17	beta-Thujaplicin	10.0652	19.3846	18.7888	12.6462	3.05478	7.39041	7.22817	21.6776	11.5006	32.7683	14.5699	37.3161	20.0517	9.98555	12.7495	5.43591	23.4656	18.9634	5.16773	10.9901	20.2484	5.17781
355.2633__8.79	Bethanidine	1.66699	0	35.6369	0	0	0	17.4151	5.5768	1.51286	0.872102	9.33049	9.03843	0.891968	2.13603	29.3571	0.370166	2.37457	14.2121	0	6.70693	3.00929	0.277161
585.2695__9.35	Bilirubin	12.9158	3.36553	2.76168	17.3403	39.3398	11.9087	270.355	470.112	40.3234	80.0585	87.2795	31.2023	10.7007	13.1379	3952.16	1.43748	201.688	300.418	5.81973	111.973	28.5447	14.0151
627.251__6.58	Biliverdin	1177.08	1273.83	2520.84	1296.06	156.519	300.238	660.169	354.939	2504.32	91.5865	697.954	1548.11	3023.67	1163.94	771.791	59.5859	1307.37	2573.44	396.705	676.098	1140.34	1066.04
558.91__5.68	Bis(methylsulfonylmethyl) disulfide	0.75354	31.2462	46.3495	54.9145	0	35.5453	0	17.9279	19.0097	51.3367	20.6705	29.3799	0	67.2222	58.0908	0.307251	56.5431	35.0714	97.1437	6.854	97.5688	0
425.2269__6.62	Bisnorcholic acid	238.564	225.952	273.593	217.399	11.7777	272.411	546.655	403.735	630.946	237.408	794.176	241.869	259.504	145.601	447.073	144.79	449.446	548.911	77.2666	221.048	183.974	245.509
369.1568__5.28	Blumealactone C	22522.7	29663.9	44479.8	17101.6	367.998	37775.2	36586.4	32886.1	57684.2	6880.03	22048	19803.4	52265.4	30488.4	32653.3	3288.27	22391	53206.2	5856.01	31678.9	20175.3	106936
572.1584__4.97	Bosentan	3.0314	16.4605	16.7825	14.6824	3.45715	7.153	76.2689	11.8002	35.003	47.1585	46.1195	28.4757	3.99246	13.9151	38.6187	18.2725	24.8721	25.7261	21.3797	26.6767	21.7602	4.11975
430.2952__6.7	Boviquinone 4	339.229	322.435	905.422	417.636	2694.91	209.391	508.032	731.106	510.439	397.565	1174.46	1854.24	302.911	545.707	206.209	592.868	522.179	1261.1	180.995	155.785	512.194	218.265
609.3702__4.54	Brainesteroside D	0	237.755	0	4.65463	0.0362813	43.8597	26.5225	0.282532	4.31615	8.06018	187.124	57.4166	4.59937	55.3034	24.3188	0.00553103	25.0812	0.387268	0	1.81427	194.122	0
498.3795__16.19	Brassinolide	284.622	115.195	762.977	359.232	305.979	293.911	401.321	849.035	2100.32	1243.72	2915.5	251.241	304.323	378.605	372.054	446.617	695.52	2397.65	281.282	441.964	55.2971	969.402
431.2434__6.93	Budesonide	7.8833	20.4114	5.76217	1.70422	5.24836	0.330737	0	0.874747	9.10692	7.79043	24.9143	2.05578	4.14355	4.10657	5.49687	2.16907	5.19555	27.2718	1.55914	0.841268	3.87603	42.0177
728.3184__6.61	Buntanine	53.3888	42.5661	49.008	35.884	0	445.408	1100.43	998.913	1103.26	232.177	1271.78	70.3122	82.8511	39.7604	1083.57	66.0713	985.612	851.44	10.5686	54.7043	54.9175	141.283
979.6056__8.68	Buprenorphine	91.1917	371.23	591.917	424.17	62.5868	355.98	521.592	94.9771	377.294	153.929	363.476	56.5518	58.1282	191.86	42.3143	269.479	191.777	244.403	250.369	44.213	178.964	92.4636
367.159__9.97	Butyl (S)-3-hydroxybutyrate glucoside	0	0.9422	3.82268	0	3.67072	0	0	0	0.534665	0.130127	3.4696	0	1.72365	9.92363	0	0.0703735	0	0	3.82417	0.249084	0	13.9466
511.4024__19.22	Butyl 2-decenoate	2.29883	0.948016	20.5244	10.1856	7.54261	5.46714	25.4155	12.8797	7.83672	10.4039	72.2282	79.8848	60.3772	14.6961	47.0966	6.25122	14.9462	52.3976	7.42622	16.3588	0.913574	131.296
195.0879__4.43	Caffeine	28.5371	21.6001	29.5606	26.4827	23.6563	28.5116	92.4927	35.2939	474.7	375.281	23.0903	25.2687	6.37483	22.521	32.191	27.6498	41.8963	38.7394	23.6126	21.7021	17.5865	23.9668
171.1397__10.75	Capric acid	3981.54	4296.19	2712.49	6269.99	91.1495	5786.55	4850.48	4309.2	6933.77	147.53	5365.15	6413.53	5299.69	4415.32	3049.66	341.94	4711.89	2311.6	310.31	4094.36	5995.48	11671.1
143.1081__7.69	Caprylic acid	8.75655	20.657	11.3793	3.37439	7994.5	3693.03	0	3.76983	0	12.3194	0	15.8915	6117.88	13005.4	0.49636	7.21488	0.1243	0	15810.1	14866.9	25.9065	7809.98
739.3394__6.64	Capsoside A	78.2408	283.631	511.17	280.118	9.41403	45.3593	55.7855	34.3276	301.736	262.644	400.036	74.8384	21.7295	2073.79	78.4401	0	104.945	214.944	415.731	81.3	41.9504	512.184
473.1467__5.63	Carbamazepine iminoquinone	92.2575	0	5.27228	0	5.53824	0	0.079834	123.21	0	0.483482	0.568203	0	62.1007	0	92.7186	6.88272	0.630005	349.927	47.8743	36.5986	21.6779	0
389.2681__7.29	Cavipetin C	2.95496	10.8331	7.83752	12.5994	12.5555	1.63229	18.5451	21.6087	15.1548	6.67833	13.3564	3.66782	5.65336	2.11815	2.23505	2.82251	11.7236	7.48549	7.17244	5.47315	41.556	5.07445
515.2878__5.61	Ceanothine C	0.559133	460.646	18.5222	18.6281	17.5331	9.22897	2402.85	1525.15	1758.8	373.352	60.1328	49.369	361.524	0.839142	14.3842	12.1735	0.211151	1170.12	25.3485	79.5729	254.881	387.365
426.0561__4.41	Cefpodoxime	5.79682	15.7599	3.28407	6.55099	0.810662	0.27233	1.32265	1.05155	0.234614	0.129708	1.14997	31.6306	3427.98	2.15755	4.10425	4.11945	3.48338	1.10983	10.5728	2.2985	0.991959	2.11285
428.0693__5.24	Ceftibuten	27.087	55.2519	33.2084	24.5826	35.7008	61.1251	35.4961	50.8466	31.4493	43.1422	35.9455	69.1179	17697	26.6082	51.2611	28.1999	49.5639	15.8058	51.3645	24.7365	51.6567	22.1783
555.0533__4.37	Ceftriaxone	4.07188	1234.26	124.277	32.1276	0	2.50758	1.48714	2.40492	11.337	0.582266	11.5513	785.26	653274	1.59133	93.6575	1.97505	11.6443	3.24407	772.467	220.154	14.9289	4.43293
847.1353__5.3	Cefuroxime	91873.4	138976	73152.7	135247	12.2943	58320	5.25246	109443	179746	151412	132875	153331	1621.08	117656	55654.6	34065.7	70653.7	107368	205674	113762	137984	9840.21
578.4866__19.76	Cer(d18:0/16:0)	97.6863	101.51	112.787	171.312	38.8202	2.5138	135.653	123.854	104.613	152.521	256.519	24.2426	18.9815	23.7329	94.3709	7.04258	124.279	148.079	96.668	85.9526	199.016	24.9211
224.1286__6.73	Cerulenin	9.79724	9.04042	5.73843	2.26802	0	2.24603	2.61406	3.7017	9.75362	2.79607	9.44371	7.6772	3.55711	3.38074	5.22023	0.931473	4.29572	3.46705	4.95584	2.92077	2.25745	2.23028
373.2739__7.56	Cervonoyl ethanolamide	21.2616	51.701	168.919	507.661	107.587	124.979	225.262	244.206	1036.74	578.091	464.839	93.4507	47.3076	80.8112	88.6131	63.7437	181.285	175.762	45.4223	84.8913	116.31	74.9754
410.3266__8.43	Chenodeoxycholic acid	15.8681	1.08915	73.5367	138.389	0.820842	22.1646	69.655	13.6625	53.4453	18.3308	206.163	8.53746	0	22.8358	0.642665	5.65909	16.9746	44.2123	8.91344	25.7288	10.2746	6.14489
473.2556__10.41	Chenodeoxycholic acid sulfate	30.2754	20.7974	18.9998	6.4036	307.523	8.43509	54.7988	40.1152	155.627	116.641	243.728	9.92558	27.1164	146.896	28.1229	12.1634	62.9487	198.895	9.32719	5.60088	2.36015	252.531
427.1599__6.83	Chitobiose	799.191	708.362	509.659	342.315	113.376	65.8897	771.016	309.657	677.507	598.552	721.952	692.758	298.941	293.534	312.808	181.895	437.519	743.824	89.047	171.223	90.1302	129.934
630.4218__7.14	Cholestane-3,7,12,25-tetrol-3-glucuronide	126.14	58.5501	239.638	160.768	65.634	21.8509	251.896	57.954	159.7	268.094	612.008	150.534	140.845	25.8965	128.497	87.6535	440.669	906.292	13.17	16.2265	62.5408	29.7426
507.1492__7.72	Chondroitin 6'-sulfate	21.7894	33.6939	43.9476	27.1891	111.894	20.4664	48.9391	15.0063	45.5546	42.2177	45.3085	2.41159	24.9766	51.8261	20.179	21.3555	36.6264	72.196	82.0457	31.5953	33.3096	66.7614
454.1531__6.71	Chondroitin D-glucuronate	2.32724	0	78.9502	14.4388	112.58	38.9443	2.82609	0	33.2631	214.326	44.1058	0.000243746	4.58413	15.4335	0	0	6.89058	23.8131	89.7832	0	2.22338	101.985
149.0594__7.44	Cinnamic acid	0.428474	4.83752	17.8977	2.40359	5.0892	11.3945	6.18059	13.1815	64.843	0.444298	8.56518	5.97633	8.10834	6.16038	9.65198	0.252052	9.40559	22.6625	3.80132	8.69835	6.77949	60.4957
400.2335__6.62	Cinncassiol C3	311.61	407.112	399.851	434.375	0.401566	243.895	352.017	160.234	264.776	98.3004	362.734	387.441	233.81	427.136	307.68	147.206	268.074	221.458	195.499	490.744	437.487	158.813
513.2736__6.84	Cinncassiol D1 glucoside	109.737	97.9291	70.9373	54.5977	53.5072	53.3475	94.308	156.041	94.2963	141.707	139.298	149.029	132.834	156.224	24.7763	35.8115	61.0565	499.461	60.1156	54.4913	16.2448	93.7591
680.2986__1.54	Ciprofloxacin	181.151	570.963	207.785	644.328	0.120788	532.304	366.938	1031.11	28.3861	703.622	825.94	193.17	102.521	346.108	549.671	344.447	558.293	856.792	594.47	844.894	903.164	13.4653
157.0875__7.7	cis-4-Hydroxycyclohexylacetic acid	18.1158	0	75.7885	46.1808	102.94	43.4096	18.4101	7.11397	15.371	19.3983	11.796	12.0374	53.8395	95.5912	0.592957	6.71131	9.77501	55.9042	172.344	185.018	2.09951	78.6304
143.1064__5.39	cis-5-Octenoic acid	2.53909	0.705925	2.50768	4.42514	124.08	473.338	10.511	9.20031	2.23184	5.11662	1.76495	1.64563	647.212	1311.6	20.4094	5.17425	7.0056	3.22984	666.272	1301.36	8.10474	857.249
370.2957__7.57	cis-5-Tetradecenoylcarnitine	56.167	109.086	134.572	112.51	239.823	113.321	152.814	105.067	123.193	147.893	145.961	72.1561	156.79	113.91	103.683	141.779	183.534	177.265	162.007	172.903	92.6812	146.327
187.1349__6.21	cis-p-Menthane-1,7,8-triol	14.9457	29.9649	7.91248	20.6924	37.2949	57.2086	21.9239	22.8161	16.5634	16.4423	15.7875	19.1904	244.954	232.478	12.4587	8.89757	23.3022	12.1697	141.943	674.14	13.3736	619.337
667.1905__10.36	Citalopram propionic acid	0.539795	8.88683	6.14392	15.2196	9.48165	43.244	23.046	25.4639	24.3993	13.8634	35.2685	17.2524	16.1552	11.4355	17.216	20.2334	20.338	9.1713	8.57779	19.8711	39.3874	10.4691
707.2231__1.29	Citbismine C	709.143	1075.48	1207.61	201.745	0	846.951	721.972	266.354	14.8411	5413.44	129.307	888.375	938.91	1031.63	1202.31	3.505	790.88	1825.62	73.1264	1009.59	1664.25	149.472
792.452__8.43	Clarithromycin	0.230347	16.7539	33.3279	13.6181	99.8723	0	0	0	3.91579	0.922363	3.18005	0	8.58398	161.701	0	0	0	0.198608	25.7791	2.383	12.2132	5.44694
304.0636__7.43	Clofarabine	0	4.62387	12.5462	1.39114	4.53033	11.9183	2.30218	4.19925	24.4462	0	1.96171	1.94664	2.99643	3.7998	3.45416	0.220215	2.53555	8.5509	4.45307	6.49374	7.02083	18.842
869.1167__5.3	Cloxacillin	2600.02	3959.49	2690.54	4116.22	0	2273.17	2.06862	3400.54	3756.07	4726.91	4028.11	4585.84	39.3409	3759.75	2555.61	1451.43	2531.62	3314.07	5154.67	3992.81	3867.58	317.577
476.192__6.05	Codeine-6-glucuronide	7.42882	124.366	90.6415	79.3854	111.013	4.85269	78.8475	0	68.16	130.37	185.014	109.988	40.4453	51.8456	77.0726	69.9943	75.6452	25.1272	18.1024	39.3316	122.414	0
593.481__5.03	Cohibin A	74.6874	682.042	699.371	812.483	728.886	308.147	938.418	272.151	54.1364	474.806	474.401	581.218	1922.31	499.303	446.625	365.143	556.309	572.534	406.762	365.317	480.997	583.294
473.3254__8.12	Coprocholic acid	1.88643	0.157515	5.49203	1.69725	2.08698	1.88191	7.03687	12.6074	8.49306	3.77537	10.4063	15.883	3.869	11.842	26.925	1.40521	5.63576	32.1919	9.80744	11.9849	23.6202	2.42368
353.1599__6.48	Coriandrone D	268.146	354.408	354.376	333.802	0	274.643	479.202	331.674	449.242	24.5925	705.147	320.872	422.304	347.724	642.816	46.5972	396.131	370.502	56.7816	285.749	188.347	207.697
364.2487__6.69	Corticosterone	3.15555	4.82054	3.43333	0.565216	4.39329	0.676575	1.05322	0	0.536697	1.17325	10.5365	2.13008	4.08225	3.81497	0	9.14769	9.76279	8.84213	1.56445	8.91939	0	1.43063
411.24__7.72	Cortolone	0	0.13227	24.2879	0	0.440003	0	0	0	0	0	0	0	0	0	0	1.64883	0.0639	4.55969	0	0	0.0155776	31.3273
400.2694__5.91	Cotinine methonium ion	13.2106	26.9874	23.0275	48.1813	112.989	12.2984	76.9918	4.1684	26.3495	21.3621	97.4674	26.2398	55.9991	95.4475	26.2023	20.797	92.0638	51.9075	18.6701	73.8411	9.87244	18.0137
438.2984__12.99	CPA(18:0/0:0)	465.271	1234.57	2485.91	1489.12	499.911	826.656	1778.92	828.221	1401.68	1101.44	886.779	908.117	1169.46	482.834	782.443	595.383	922.617	1552.08	688.756	1050.98	707.802	1208.69
149.096__5.65	Cuminaldehyde	19.0527	7.86285	36.211	15.5052	1.39844	36.2348	32.2043	17.2279	63.5666	2.66535	19.3922	15.7782	6.66379	18.7038	29.0788	9.642	10.5058	33.9451	7.26154	28.554	6.54346	41.322
620.1071__18.54	Cyanidin 3-(3'',6''-dimalonylglucoside)	0	0.748757	0.527832	0	17.4562	7.571	0	0	0.196533	1.73718	0.795532	1.47843	0	0	0	98.2912	0	0	0	0	0	1.60031
275.2114__11.96	Cyanidin 3-(diferuloylsophoroside) 5-glucoside	5.5386	6.55381	8.77974	1.03039	1.40865	3.645	8.45791	5.28658	9.39377	29.2217	17.7182	39.6845	11.15	1.53401	3.24425	2.01403	8.85507	14.0622	0	1.12574	2.69683	6.84877
374.054__6.27	Cyclic AMP	28.5307	67.5387	69.1605	43.1712	0	146.659	33.1829	25.0039	163.905	2.33525	65.6255	61.0141	183.579	66.4934	65.8688	15.1947	57.9893	92.3379	8.56229	46.5423	38.4137	36.1526
255.1608__8.06	Cyclohexanone	0	1.89704	0.132306	1.14695	0	0	0.2043	3.29495	5.70551	2.44022	0.0998795	3.91028	0.601841	0	0.692319	0	0.00028793	0.00494234	0	0.000678746	0.000174	0
144.1032__6.42	Cyclohexylamine	1.03046	5.56959	3.01332	2.39886	5.20603	0.956177	5.93756	3.33821	3.3043	0.840256	8.1769	1.38716	4.95791	5.461	0.502228	1.25924	4.98627	11.3736	0	9.39772	0.769669	25.2148
513.1966__6.62	Cymorcin diglucoside	28.607	10.0678	45.422	82.9479	8.03794	2.36105	260.013	190.207	191.062	1.50966	573.785	20.7063	5.18726	0	108.483	0	111.661	81.0874	0.514043	15.6397	4.64328	53.0925
211.0961__7.99	Cyromazine	110.398	140.516	70.1982	131.971	0	203.808	153.162	200.881	189.63	1.03728	167.716	180.525	185.261	134.918	135.33	10.6083	163.866	93.6495	5.71866	156.911	175.068	271.219
424.0805__5.68	Cystathionine ketimine	15.1464	18.2761	25.1735	6.66558	0.403374	42.5573	36.5533	1.0544	41.5489	0.484856	14.8152	16.0711	5.80415	16.3734	28.5299	0.68063	545.646	37.5076	2.07887	24.5635	19.9134	0.0223341
325.113__7.77	D-1,5-Anhydrofructose	0	0.288651	0	0	0.414832	0.0968089	0	0	0.119933	0	0	0.20238	0	0.0420354	0.01425	0.532847	0	0.216726	0	0.078064	0.446692	0.0879574
266.1215__7.57	D-1-[(3-Carboxypropyl)amino]-1-deoxyfructose	0	4.40627	0	2.52551	0	4.25025	0	0	10.5625	0	0	2.5567	1.0504	5.5251	1.49101	0.254883	4.75893	4.08849	3.17619	4.71997	7.81218	12.2917
666.2827__1.52	Dabigatran etexilate	849.498	753.193	970.258	576.7	8.24754	402.424	793.284	4342.71	119.06	3194.51	3275.34	827.935	907.801	1260	1202.02	268.621	792.983	1217.16	454.152	474.985	652.253	573.394
213.076__17.35	Danielone	0	0	0	0	0	0.15876	0	0	0	0	0	0	0	0	0	11.1434	0	8.61779	0	7.51621	1.41467	0
526.3521__18.33	Daphniphylline	0	0	0	0	0	0	0	0	0	0	0	0.441162	0	0	0	0	0	0	0	0	0	0
592.2289__6.51	Darunavir	39.3002	20.4174	455.481	65.6449	0	297.306	94.2009	42.8111	559.2	88.1367	235.997	87.3706	164.563	107.178	71.5505	0.397339	158.59	297.706	10.4875	90.6992	50.1647	248.607
360.2404__6.42	Decanoylcarnitine	6.6974	19.2637	11.4958	8.18581	13.9414	4.1147	24.0512	11.5465	11.3657	6.32873	25.2271	7.77618	14.3365	9.22255	3.53344	7.40715	16.9861	30.8896	3.63042	21.6687	5.03682	76.8603
735.3273__13.16	Dehydroepiandrosterone sulfate	2.00173	0	0	0	0.456406	0	0.230759	0	0	0	0	0	0	0	0	0.82758	0	0	0	0	0.236322	0
360.2764__8.17	Dehydrophytosphingosine	0	0	0	0	0	0	0	0	0	0	0	0	0	0	0	179.173	0	0	0	0	0.00188051	0
410.3267__9.79	Deoxycholic acid	0.314172	6.59231	1.94047	347.966	11.5311	45.6938	38.5611	19.5922	346.763	135.897	194.154	2.59665	3.74569	10.7475	0.0644884	2.21152	11.4832	19.309	2.424	6.19183	4.35787	0.252781
450.3213__7.89	Deoxycholic acid glycine conjugate	170.088	43.5398	388.982	9.90935	2910.44	5.18234	214.643	407.946	266.77	344.814	290.801	579.594	132.122	135.498	26.5134	419.782	211.773	538.111	139.727	77.5349	296.276	100.6
239.1264__11.55	Deoxycytosine	0	0	0	0	0	7.28e-05	0.0104069	0	0	0	0	4.3146	0	0	0.143848	0	0	0	0	0	0.558635	0
549.169__1.37	Deoxyinosine	37.7954	41.5372	0	0	0	22.3428	14.0777	0.268841	0	211.2	0	35.3325	23.6976	0	25.1231	0	18.4186	63.8268	74.9364	32.8688	42.8421	13.455
446.0825__4.34	Deoxyribose 5-phosphate	6.91113	23.844	13.2644	17.3044	1.79263	6.19339	2.77036	20.0497	6.57062	22.7515	17.8187	14.6054	736.647	9.1003	19.7157	4.57074	8.50108	22.4059	7.15982	14.8827	9.23655	7.85753
601.1206__6.64	D-Erythroascorbic acid 1'-a-D-xylopyranoside	165.006	193.714	0	138.16	14.4305	400.837	286.347	299.292	0	0.0713913	785.495	307.537	1.83552	105.577	448.498	397.829	245.765	0.0625776	6.54315	94.9419	114.806	0
446.2961__4.92	Dethiobiotin	17.1796	27.8671	0.81282	17.7747	9.89076	41.274	18.9557	21.1813	12.4587	13.7214	30.6	17.2448	13.2923	9.28252	31.137	10.4923	18.0032	512.192	37.5423	20.3571	22.9865	13.1478
573.4548__19.76	DG(15:0/16:1(9Z)/0:0)	112.924	102.166	341.45	202.223	68.3711	0.65094	60.68	310.106	44.5211	205.976	757.879	407.899	261.62	2.59523	260.157	149.852	471.023	673.318	86.1257	25.5116	152.915	159.042
577.4832__19.2	DG(15:0/18:3(9Z,12Z,15Z)/0:0)	104.296	113.216	127.225	152.055	60.0436	14.7839	131.415	182.379	357.267	349.006	554.977	47.6425	29.384	24.9666	79.2581	53.9865	150.13	211.854	186.662	144.677	144.387	56.8612
575.4675__19.17	DG(15:0/18:4(6Z,9Z,12Z,15Z)/0:0)	68.777	67.8272	72.0064	73.6528	22.8183	4.5325	48.9887	64.1169	214.367	181.888	296.165	12.6088	3.90738	7.68426	43.7071	45.1344	86.0075	106.326	119.06	92.5095	70.0093	30.8363
749.6061__7.62	DG(20:4(5Z,8Z,11Z,14Z)/24:1(15Z)/0:0)	0	0.00539629	32.1793	0	2.01878	0	0	0.00204201	1.38996	0	0.348633	0	0	0.0109957	0.177808	0	3.08089	0.538894	0	0	0	0
345.2641__17.21	DG(8:0/0:0/8:0)	0	0	0	0	0	58.0624	12.3834	0	135.902	0.725677	1.65607	0	0	0	0	0	31.4835	1.5419	0	65.9655	56.4116	8.1268
521.4202__16.44	DG(8:0/19:0/0:0)	494.852	219.914	944.559	738.057	441.229	149.597	441.614	979.921	1717.85	1443.08	2181.45	859.534	486.228	290.956	539.143	743.984	975.87	2592.46	121.687	333.243	344.436	627.699
411.0145__5.08	dIDP	317.402	569.896	2.28463	296.245	0.657349	274.198	777.472	698.769	52.7796	21.2129	347.692	588.586	837.785	177.148	586.033	275.103	592.778	18.2952	360.137	330.23	438.697	0.000749656
569.4527__19.8	Diepomuricanin A	65.21	88.3681	205.656	58.0749	1179.36	762.586	129.075	376.623	1721.83	779.288	85.6362	254.655	131.044	15.8472	76.4944	1104.35	345.492	425.39	111.349	273.116	439.673	446.595
430.1927__16.64	Diethyl tartrate	0	0	0	0	0	15.4618	1.56101	0	1.59375	0	0	0	0	0	1.01472	3.94336	3.22998	6.79395	7.21875	25.028	0	0
215.014__5.29	Diethylthiophosphate	126.016	192.193	133.552	153.534	0	92.3558	0.000370121	168.512	232.338	175.478	212.319	167.99	0	146.991	88.1898	79.0533	135.485	185.548	257.895	193.669	180.759	8.60118
462.3009__13.89	Dihomo-gamma-linolenoyl dopamine	45.0137	462.309	1284.35	650.455	119.973	390.813	961.943	446.946	441.581	419.218	508.981	299.58	829.169	184.07	400.705	155.359	291.076	494.652	285.519	355.468	209.922	379.266
298.2746__14.4	Dihomolinoleic acid	0	3.03427	0	0	0	0	0	0	0.716304	0.587528	1.61446	0	0	0	0	371.784	0	6.1916	12.436	4.99316	0	0
441.214__6.8	Dihydro-6-isopropyl-2,4-dimethyl-4H-1,3,5-dithiazine	54.2597	65.8637	71.7561	54.3421	9.78407	37.2066	40.039	88.2555	74.7325	85.9281	48.338	31.4361	95.8956	0	47.1026	9.66135	61.3598	54.9789	5.55063	4.13299	20.0975	18.6454
462.179__5.75	Dihydroisomorphine-6-glucuronide	252.166	643.011	287.907	536.501	165.375	16.6174	303.717	557.766	245.776	4282.28	446.356	1056.76	92.8444	73.5223	358.67	42.4131	230.083	219.838	180.409	253.269	314.014	51.1854
557.111__18.54	Dihydromorelloflavone	9.98113	7.02059	8.4479	2.78962	98.7927	32.3438	0.240234	0	2.91605	32.1339	7.36397	7.15338	0.753662	0.903503	1.07996	394.697	0	2.10062	0.973893	8.96545	0	42.4559
179.058__4.01	Dihydropteridine	10.8478	24.0143	14.9197	32.9733	9.8318	3.97936	33.9837	16.3848	65.9305	80.9169	22.4187	10.3826	27.3086	13.8473	13.493	0.930717	28.5645	34.759	6.06753	11.8909	13.0726	28.3439
432.1522__5.29	Dihydroxyfumitremorgin C	4455.94	5073.47	6913.56	3421.89	36.6229	4866.74	3924.87	4539.65	7939.36	1695.69	3241.86	3956.93	5103.93	4868.89	4609.31	464.161	3960.65	7834.04	1503.39	5003.85	3906.27	12869.3
377.2711__16.71	Dimethyltryptamine	2.10622	0	42.6569	2.41487	0.297651	1.48671	0.746094	2.59165	18.1842	13.0452	28.158	0	0	0.211487	0	0.740967	1.72582	45.7946	0	1.45596	0	0
571.2815__8.87	Dipiperamide E	0	0	0	0	0	0	0	0	0	0	0	0	0	0	0	0	0	0.34918	0	0	0	0
327.2341__18.64	Docosahexaenoic acid	0	0.447449	0	0	0	0	0	0	0	0.725484	1.03895	0	0	0	0	0	0	0	0	0.495508	0	1.23183
484.4338__16.08	Docosanoylcarnitine	1.6116	3.62111	1.17209	1.78422	19.4487	16.3679	5.70403	2.6485	10.9641	8.85083	20.3644	1.88019	0	3.53338	7.28784	15.3497	6.53888	14.7868	18.7899	4.40995	2.08092	6.93749
329.2503__18.11	Docosapentaenoic acid (22n-6)	104.916	61.0067	143.22	230.275	15.7554	244.677	208.34	70.2782	89.2085	77.4711	168.349	154.173	33.0426	83.8461	107.041	106.899	141.065	76.8995	78.0464	84.803	93.5029	148.07
357.2792__9.78	Docosatrienoic acid	82.3619	141.605	149.417	3281.85	175.67	461.132	711.004	472.385	3976.29	1672.99	2330.74	156.219	52.2855	205.632	80.3206	115.989	321.655	412.969	91.0313	133.149	159.199	87.0923
344.2802__7.02	Dodecanoylcarnitine	559.168	881.11	642.262	611.592	2418.01	444.848	852.294	390.936	465.377	508.508	1146.78	288.221	888.942	644.661	401.424	743.29	798.908	992.399	671.928	1035.63	287.183	814.887
693.2967__7.74	Dolasetron	32.8722	0.737183	187.442	104.459	0	7.64645	36.7437	3.91925	17.0269	60.5694	27.8201	12.2719	46.9425	19.062	1.76849	13.8878	10.5856	113.497	66.037	185.961	10.8643	19.4684
470.1345__5.3	Domperidone	1700.97	1713.82	1694.99	1548.01	2.82796	1602.12	26.0569	1184.23	1628.11	1522.86	1419.91	1594.83	18.186	1246.81	1181.88	1411.49	1373.07	1318.73	3830.02	2427.66	3684.28	858.09
307.2022__4.99	Donepezil metabolite M4	128.432	760.049	1300.1	238.915	0	0	201.838	0.700505	377.486	0	250.699	180.065	104.493	196.659	400.562	124.288	174.674	825.16	181.245	20.3471	108.962	192.802
495.187__6.62	Doxepin N-oxide glucuronide	92.5947	99.7333	216.107	134.103	7.36785	66.5467	561.608	312.297	426.388	27.5234	726.96	126.859	183.133	86.8973	321.096	2.18303	302.737	373.231	3.52367	108.352	89.6088	218.822
591.3177__14.77	D-Urobilinogen	0	0	14.1092	0	20.9607	0	0	72.9284	125.311	0	147.318	0	5.07641	0	114.263	0.81488	491.599	169.419	1.21196	69.1871	77.2616	1.56345
282.2803__19.69	Elaidamide	0	0	0	0	0	0	0	0	0	0	0	0	0	0	0	0	0	0	0	0	0.13301	0.158059
383.1757__8	Eletriptan	255.978	250.433	192.764	215.477	0	229.136	255.106	169.969	354.487	0.548785	222.641	320.668	235.821	254.945	197.35	37.9606	212.641	157.196	6.60739	310.872	372.074	388.878
353.2204__10.9	Encainide	0.986922	0.516256	2.70535	0.532577	0	0	1.558	0.442528	0.78836	1.09499	2.93859	5.78197	0.2096	0.0318491	0.237839	0	2.81669	3.91181	0	0	0.0743408	0.0530203
493.2811__7.39	Epoxyeremopetasinorol	181.284	24.424	31.8633	37.9495	104.515	23.4718	8.64795	2.96916	9.53496	33.64	16.8263	143.041	21.2422	23.0168	207.802	1.7933	11.3603	40.8413	52.6134	7.26286	200.135	19.3559
351.1628__7.72	Eremopetasin sulfoxide	40.5724	72.2255	113.958	43.5715	306.454	37.2059	154.227	62.248	187.118	156.54	196.535	35.1117	65.0512	159.161	62.6723	39.032	117.129	286.684	122.441	100.118	59.933	259.058
580.2934__11.79	Ergoloid	1.76097	8.7292	16.8712	4.94141	33.1131	60.2644	98.3517	120.668	130.351	104.93	80.3608	3.8551	49.4554	6.66944	165.026	47.3752	48.6004	72.9066	35.6219	15.6199	1.97963	61.9491
957.5966__8.7	Erinacine D	0	0	1.77079	0	0	0	1.89514	0	0.477356	0	0	0	0	0	0	0.656128	0	0	0	0	0	0
259.1548__8.93	Erythrohydrobupropion	151.719	25.8922	431.561	131.944	2.30792	30.0061	142.789	59.9212	163.619	160.43	146.327	50.6265	57.5622	67.8307	47.0011	54.1375	68.0023	189.424	96.6713	167.278	43.8946	55.896
273.0797__6.29	Erythronic acid	0	7.51726	6.90147	2.94411	0	44.9726	3.19017	0	29.6706	0	8.61832	3.26265	2.21811	14.0596	11.4101	1.96419	5.86046	10.6343	3.83574	5.66521	8.55741	0
295.0749__6.75	Estazolam	0	0	0	0	0	0	0	0	0	0	0	0	0	0	0	228.289	0	0	0	0	0	0
197.1559__13.6	Ethyl 2-decenoate	0.154724	3.86786	6.27779	13.3595	0	3.86783	6.50477	5.05029	0	0.606995	3.42696	2.24747	2.9453	2.82064	1.02367	2.22466	3.8269	4.74564	7.05838	0.674438	1.91674	0.870819
415.1986__6.18	Ethyl 7-epi-12-hydroxyjasmonate glucoside	379.361	366.947	228.64	228.12	308.958	76.0195	302.169	743.892	259.041	280.731	350.236	372.695	705.165	113.933	246.205	67.5115	335.314	235.127	115.33	79.5539	105.038	154.411
382.2948__7.05	Ethyl octynecarboxylate	15.2969	17.9004	9.5328	2.21866	18.2766	8.5098	26.1542	2.60297	27.6315	5.91995	15.1636	0.747963	0.969025	0	0	17.7479	8.25351	2.01752	2.30896	1.26078	2.25073	1.30365
330.3368__14.95	Ethyl stearate	5.39166	5.56399	0	10.1081	0.92244	0.926191	0	0	0	0	0	1.71392	0	1.52411	0	0	0.0739193	0	0.113795	1.25008	12.7078	1.72804
101.0607__5.78	Ethylene	0	0	0	0	29.5614	58.4785	0	0	0	0	0	0	215.871	190.628	0	0	0	0	253.954	210.714	0	222.112
685.1452__1.19	Etizolam	68.6692	91.7756	90.7378	93.3139	0	92.4231	61.9538	0	88.8763	186.211	145.318	0	92.682	71.1394	0	9.31703	84.4514	65.7718	61.9032	75.9942	69.4438	0.21384
299.1394__10.28	Falcarindiol	0	0.458473	0	0	15.6877	0.000190726	60.0294	86.5311	5.05806	20.6149	12.9929	10.6611	0.418617	0.151367	434.717	0	33.1999	61.4715	0	14.559	1.19556	0
322.1479__7.52	Famciclovir	0	0	0	0	0	0.480608	0	0	0.522125	0	0	0	6.94461	0	3.82065	0	0.539932	0.184982	6.45096	20.7212	5.03218	13.0689
531.3672__15.55	Fasciculol C	0.727539	0	3.35599	0.762512	11.4976	1.81918	35.9039	39.4595	196.315	168.345	365.348	0	0	2.2651	5.43133	10.7395	26.2371	209.499	41.9018	15.0534	0	76.6141
350.0818__10.86	Fenoldopam	0.000284056	3.85001	0.53114	1.56785	0.285134	0.0794626	5.39448	2.63397	1.87932	0.143344	12.6939	2.16132	5.56967	5.30922	4.6617	3.5169	6.74759	4.72687	2.79108	0.675358	11.6733	3.47402
412.2846__6.7	Fesoterodine	363.862	365.271	495.252	528.01	2144.02	214.644	600.572	305.925	524.964	404.623	1470.81	841.358	430.361	598.692	299.664	534.867	500.972	952.854	147.469	181.217	302.264	228.463
517.3304__7.9	Flavidulol B	62.277	25.9194	42.2356	64.6924	468.94	34.3703	55.1351	44.195	148.462	18.3651	120.128	49.9261	34.6591	79.6497	24.4269	29.5959	39.8688	68.4724	1.63467	30.2394	38.7784	101.663
364.0484__4.92	Fludarabine	8.28979	46.4279	53.4929	5.58655	22.2673	4.16983	36.5553	38.4801	37.2178	34.6868	33.7328	26.2449	65.7352	1.03307	34.8686	109.634	24.8931	82.6224	33.0397	43.7462	48.4169	7.27185
905.4039__6.62	Fluocinolone Acetonide	18.5031	0	0	0	0	67.2516	135.631	96.3988	296.48	84.2774	315.641	0	0	0.398163	127.922	0	113.163	99.4733	0	0	0	0
331.0628__6.85	Fluorescein	0	0	1.08342	0	0	0	0	2.24862	0	0	0	0	0.0882389	0	0.521744	0	0	0	0.0116003	4.07044	0	0
499.0343__1.14	Flupoxam	8.61839	7.63107	3.89091	9.9299	179.041	9.72398	22.6036	233.277	50.7016	14.9425	5.09041	296.682	1.31828	2.32846	415.934	1.17319	15.5708	27.5039	0	7.3778	16.4887	17.5225
369.1499__4.18	Foeniculoside VIII	171.431	784.928	2489.46	355.261	12.2596	0.0849144	226.185	6.20675	268.58	0.157566	434.191	376.273	231.299	324.259	431.714	405.267	251.797	1164.11	161.229	41.4698	230.369	548.686
568.1867__4.91	Formononetin 7-(2-p-hydroxybenzoylglucoside)	4.13044	7.90831	0	12.8478	0	0.370295	0	38.1167	10.882	26.426	29.1182	22.5738	0.239319	7.5161	33.241	0	32.9883	33.3362	1.41479	13.8618	3.89336	2.23166
389.1959__6.68	Fragransin D1	0.265413	0	0	0	0	0	47.0249	0	0	24.7476	29.64	0	0	0	0	0	0.640306	0	0	0	0.789846	0
487.2838__8.71	Frovatriptan	0	0	2.63844	0	0.718928	12.7984	33.1244	11.5838	17.3053	10.5031	11.1145	0	0	0	0.500264	6.23747	5.57562	10.7875	0.813385	0	0.257263	5.88175
497.2751__6.64	Fumitremorgin B	7.92297	110.136	23.8892	4.56844	75.7596	20.8021	113.538	93.4347	181.814	99.1801	92.1658	294.794	79.1758	13.0717	1.87514	5.34329	3.11464	65.5713	4.97511	6.09498	1.99251	21.028
293.1771__8.08	Furanofukinin	367.794	263.576	244.713	384.207	203.358	200.273	211.069	246.619	183.095	248.12	196.786	287.603	264.754	267.02	208.773	172.711	188.93	204.331	205.286	170.768	239.287	168.343
169.0493__6.46	Furanone A	151.191	779.417	394.78	804.476	89.6578	16.6978	991.8	1454.92	2727.87	3430.62	3278.99	1012.93	396.25	34.6453	267.266	304.264	400.345	951.179	216.739	302.731	346.671	304.448
992.7022__7.41	Galabiosylceramide (d18:1/24:1(15Z))	0	46.0099	32.1152	50.0502	26.8668	268.836	48.7081	187.844	321.07	6.44009	88.765	81.4379	74.2743	3.08136	108.92	35.0013	103.087	241.145	50.3459	92.5369	65.5846	312.638
369.1501__4.33	Galactosylhydroxylysine	225.955	1071.01	3085.43	724.073	12.2202	0	248.682	2.52239	318.899	4.34375	393.139	601.257	889.13	391.748	470.394	321.032	308.018	1337.1	261.967	56.9671	387.763	673.664
272.1862__5.02	Gallicynoic acid A	55.1676	41.8987	128.42	72.5906	24.2862	25.3991	82.8253	93.7903	83.7331	44.6681	214.638	79.4865	22.9509	133.249	44.3427	12.5649	269.048	445.307	52.9574	69.5049	10.6064	59.2547
386.2903__6.65	gamma-Eudesmol rhamnoside	5.54078	14.4812	16.1286	13.9506	91.772	13.9456	5.11189	10.8494	2.9229	33.8172	13.8678	2.54938	39.4967	25.0784	12.8156	24.4378	29.0967	10.4939	62.1682	24.6184	8.63442	15.0367
268.0391__6.09	gamma-Fagarine	16.3641	87.414	64.0494	52.8629	0	39.5992	0	0	68.5534	49.7365	67.8209	81.1058	0	38.3814	39.5899	32.1112	32.6794	40.3064	56.6652	70.7254	102.619	0
355.1269__5.87	gamma-Glutamylcysteinylserine	14.3581	4.47697	7.39132	9.54805	12.9608	7.90436	47.5596	11.2886	49.4119	39.9442	55.1734	6.18053	0	44.5622	120.069	0.925147	78.83	82.3491	0.865788	4.2683	4.62689	0
277.2186__17.08	Gamma-Linolenic acid	715.374	829.592	1821.46	2153.16	39.9706	2684.83	1419.45	932.533	1127.08	496.125	1492.15	3055.43	1011.25	1090.4	844.316	1214.59	1543.16	821.293	1336.23	1314.6	898.044	1681.94
455.352__15.56	gamma-Tocopheryl quinone	189.583	17.4516	339.523	71.5953	75.8071	44.873	86.0652	122.877	335.294	283.386	496.768	59.2878	23.2967	109.734	104.089	94.1252	138.865	504.009	176.971	89.0967	24.1595	198.961
519.4048__16	Ganoderiol C	106.121	6.27559	142.113	128.644	25.7045	13.5417	117.764	87.0242	495.479	223.953	406.317	388.885	0	17.6643	17.0413	93.2543	108.022	321.526	25.1426	42.461	33.209	32.9103
262.0666__5.3	Gemcitabine	65.4848	21.544	26.7118	0	0	14.1185	0.121773	28.1134	65.1032	53.6091	18.3812	0	0	60.8922	16.8893	7.15425	15.2805	42.7807	18.9926	0	0	0
183.0671__6.27	Genipic acid	0.217743	5.81594	8.61984	2.9188	1.20981	0.150063	5.03851	11.1671	2.36092	10.2086	18.5889	2.12078	3.95471	0.297737	2.23254	0	11.0407	4.58637	0.569817	0.741898	8.79844	1.34739
498.2908__8.26	Gentamicin	37.1481	63.8482	84.5358	14.1975	1322.86	12.1546	21.803	112.324	31.0494	33.9298	70.7858	86.4761	52.4289	42.3153	24.5396	161.133	42.9593	137.895	42.0172	24.4477	72.1136	41.1078
153.0195__5.25	Gentisic acid	22.7023	22.1684	250.82	100.504	17.4101	19.6258	17.9614	45.3717	73.1329	66.4875	65.0182	102.838	72.77	48.6819	133.76	9.75402	13.5493	75.7339	81.8127	79.3774	42.9455	1.03133
526.2663__7.88	Gibberellin A37 glucosyl ester	39.796	33.8501	141.98	69.074	272.13	14.2647	146.173	55.0879	103.83	150.303	372.146	101.885	63.3457	61.4739	32.1891	40.4867	71.9195	217.093	31.116	10.2015	72.4919	47.3923
543.3799__5.52	Ginsenoyne A linoleate	0.5224	176.332	0	28.1066	0	128.935	60.9404	2.08466	18.2771	19.7919	113.584	16.4485	25.7565	32.2376	113.532	0	22.2234	24.5746	0	7.79123	31.0931	0
291.1981__11.65	Ginsenoyne J	78.0014	0	0.771484	52.3508	0	0	0	0	2.67488	0	0	0	0	23.7009	0	0	0	0	0.57307	0	0	0.362839
537.3225__13.88	glas#24	0	0.508759	0	3.14215	0	0.841827	0.216797	0.274353	0	0	0	0	0	0	0	0	0	0	1.84057	0.397491	0	0.654663
477.9878__5.33	Glucocheirolin	55.6408	109.314	65.2667	74.1355	0	209.385	3.44498	60.6594	76.2993	101.891	77.0236	81.2785	0.167706	42.1407	103.521	157.899	191.923	144.345	293.192	208.187	245.104	7.73999
439.0891__1.2	Glucoerucin	33.9299	17.351	13.7561	4.94368	0	16.8243	16.2798	2.51602	76.1027	86.3349	2.60763	2.00256	54.1046	15.5704	0	0	5.63283	15.259	16.7288	24.2228	8.53031	24.3524
868.1209__5.3	Glucosinalbin	32.3717	24.5023	4.08774	20.7064	0	88.2707	0	349.673	292.454	341.018	295.812	20.5445	0	10.8714	196.277	27.5467	226.974	262.522	20.7851	14.9555	15.1163	0.133914
484.3281__14.42	Glucosylsphingosine	12.3749	0	67.6355	0.616333	91.8863	3.02348	82.8351	88.434	210.21	212.312	354.283	2.74815	1.38603	4.50663	93.7981	2.32704	99.0224	446.638	20.8494	55.5587	39.1288	31.8506
465.1953__7.91	Glutaminylserine	76.0924	100.57	424.651	89.9639	373.812	60.5266	113.628	27.646	105.966	149.485	179.863	73.0707	111.8	142.733	38.3124	149.463	109.537	232.958	156.08	48.1622	68.7582	480.31
535.2731__7.99	Glutaminylvaline	11.6734	54.3001	58.8286	66.2467	0	3.65213	21.5002	5.5903	24.0917	0	55.0278	6.13001	65.6376	68.748	14.0337	2.20578	33.0879	26.2652	1.06384	33.7358	43.839	88.6943
239.063__8.7	Glutamylalanine	0	1.24533	0.728106	0	0.540639	0	0	0.031466	0	0.224539	0.0365461	0.56444	0.935447	0.544796	0.134117	0.262305	0.0356439	0.0862978	0.127748	0.962301	0.267217	1.20237
686.2518__1.45	Glutathione episulfonium ion	0	0	0	0	0.102213	91.0354	0	0	0	2.33148	0	0	0	0	0	0	0	0	0	0	0	0
307.0286__7.42	Glycineamideribotide	32.2365	91.3269	117.152	66.3268	62.9179	130.754	61.5042	56.9602	235.117	15.866	77.0977	78.5725	131.5	53.3174	57.8778	36.1595	55.9076	96.2719	76.9761	102.637	67.7384	264.843
624.3421__6.49	Glycochenodeoxycholic acid 3-glucuronide	39.7606	159.542	265.133	129.362	674.456	5.13894	578.949	85.6386	93.9435	301.528	657.041	272.16	84.7084	121.666	31.9426	62.1621	972.479	1233.59	88.4106	151.833	97.5772	66.6884
466.3161__6.7	Glycocholic acid	635.168	683.919	559.561	798.596	7493.51	438.577	1021.67	639.029	1634.37	1113.68	3241.93	389.29	472.241	921.354	397.818	800.25	721.583	1429.91	234.68	279.291	244.64	361.693
219.0271__1.11	Glycoprotein-phospho-D-mannose	224.289	122.012	166.346	187.586	348.094	81.1136	299.822	977.522	321.702	255.616	268.925	511.158	131.796	179.513	616.028	182.965	186.811	328.239	54.7967	97.0989	103.508	396.634
448.3089__8.84	Glycoursodeoxycholic acid	0.0672231	0.0403377	0	0.233004	0	0	0	0.622924	0	0	0.205613	0.115772	0	0	0	0	0	0.360377	0	0	0	0
173.0921__1.47	Glycylproline	69.0168	86.4373	123.654	73.1625	13.8046	51.2904	130.036	0	152.135	109.533	5.46875	75.9739	61.5462	114.504	94.0297	7.99461	80.0333	102.648	4.54678	24.4794	37.4804	82.9703
449.3611__14.24	Goshuyic acid	217.806	95.9243	309.429	237.874	98.8031	51.2649	315.033	433.439	514.36	398.212	739.684	235.936	207.876	172.779	296.076	161.551	403.204	1016.68	100.599	232.75	80.661	403.289
330.2283__5.93	Granisetron	10.2936	18.5814	8.94659	7.45563	28.0821	6.75414	12.4237	0	12.2058	11.6001	25.1104	4.19683	12.2896	13.3232	2.74809	15.1193	14.3419	15.3071	10.6918	15.438	2.93628	0
557.1719__5.3	Graveolinine	24.3359	0.951447	125.774	2.63864	14.3239	14.2439	2.13803	40.4616	124.455	0.685974	496.92	5.53555	34.6341	0	9.38517	1128.79	28.0696	1059.98	1.74558	17.3935	20.6938	123.815
427.3064__14.1	Guanadrel Sulfate	54.9055	140.622	65.7451	93.4039	14.6867	138.502	78.4771	100.226	152.945	221.949	226.288	37.4859	35.8272	495.435	19.7639	74.0456	116.796	413.56	186.338	132.74	175.971	80.6193
552.3305__16.37	Gymnodimine	0	0	2.02843	0	0	0	0	0	0	0	0.0405234	0	0	0	0.0323202	0	0	0	0	0	0.0667951	0
341.0687__6.51	Gyrocyanin	36.7515	60.0367	161.283	116.148	8.37296	295.937	143.46	108.338	305.882	12.6909	142.946	114.074	100.808	109.947	209.252	53.033	138.341	171.635	60.5196	134.366	97.3572	128.965
609.3531__14	Halocins	95.6457	235.274	332.92	340.571	140.967	256.003	237.882	137.587	140.676	186.421	304.301	195.835	164.57	222.567	150.093	302.625	188.528	205.304	155.366	213.656	147.589	159.772
413.2016__6.65	Harmalan	2574.02	3865.86	13135.5	2124.49	16848.8	1341.34	2690.43	1207.61	3610.47	5651.03	4187.16	2556.54	3351.18	5580.57	874.805	3518.62	3832.34	5228.89	5451.1	1500.9	1430.99	20449.5
427.2172__8.17	Harmaline	174.361	312.141	196.231	488.44	982.931	38.075	215.752	69.8973	235.757	98.9869	741.76	93.7673	226.027	287.692	190.883	280.963	749.087	707.379	95.5974	232.431	110.974	114.517
459.2043__8.98	Harmalol	3.9054	0	0.275787	4.92856	0	11.069	2.72108	0.138111	10.7924	4.05078	6.33911	0	0	1.20815	1.58844	25.4371	0.223877	0.299927	0.835449	4.37867	3.97569	0.651664
288.2892__13.6	Heptadecanoic acid	0	0	0	0	0.333832	1.46387	0	0	0	0	0	0	0	0	0	4.59174	0	0	0	0	0	0
271.229__11.63	Heptyl ketone	180.409	317.497	238.971	525.236	16.962	174.809	339.879	262.131	110.91	226.581	408.546	217.299	390.085	294.645	124.08	153.015	360.03	139.313	298.806	218.955	178.118	189.671
469.3523__14.96	Herbasterol	205.783	82.2656	130.168	98.3976	38.4479	22.6784	272.786	297.314	660.911	472.511	872.374	51.786	67.1706	109.255	160.808	41.6609	349.436	888.264	93.1184	212.604	35.2293	294.75
252.2328__8.36	Herculin	0	0	0	0	0	0	0.0259944	1.06211	0	0	0	0	0	0	0	198.97	0	0	0.103187	0.0131576	0.75512	0
451.2556__5.22	Hericenone B	4.83892	0.00298835	9.47132	0	5.00649	1.11453	0	0.384048	2.87869	1.39265	5.10273	1.41345	19.9248	1.8918	4.34824	25.6318	22.0662	41.1506	3.3257	8.39992	14.2973	1.71944
619.3994__5.7	Hericenone D	0	0	0	0	0	0	0	0	0	0	0	0	0	0	0	0.0521914	0	0	0	0	0	0
285.2084__10.38	Hexadecanedioic acid	340.681	199.585	213.412	765.618	98.9802	122.44	284.012	474.744	134.558	374.573	509.583	362.488	1521.68	276.702	219.067	73.5817	582.185	273.509	241.515	315.547	207.357	235.357
327.1661__6.24	Hexaethylene glycol	11.0104	3.15291	15.5884	4.67308	41.6359	6.93298	1.50743	0	2.89064	1.4455	0.616867	4.68374	4.23306	1.51604	1.71336	27.2258	5.88402	10.7471	16.486	1.70781	2.11597	19.32
318.0567__5.3	Hexahydro-6,7-dihydroxy-5-(hydroxymethyl)-3-(2-hydroxyphenyl)-2H-pyrano[2,3-d]oxazol-2-one	22784.8	30319.7	19573.2	29051.6	30.326	17305.4	15.841	25408	38654.9	32809.3	30506.9	31980.3	22.7916	27128.9	16118.4	11480.1	18220.2	27110.6	37997.2	27081.4	28828.2	4499.05
567.3441__11.22	Hexylcaine	5.28727	27.8892	49.9216	39.6146	10.4427	9.60726	16.9998	16.876	14.0295	8.32098	42.5386	23.6739	17.5371	8.26833	14.8787	16.0617	23.8063	33.0334	5.62934	8.534	10.0773	9.2265
195.1382__5.28	Hexylresorcinol	39.2642	41.7218	127.887	35.7038	0.254558	152.831	232.246	82.3903	159.01	1.00484	32.9392	22.067	262.033	51.1465	80.8994	17.5881	46.8447	141.679	3.77493	101.707	49.4682	501.846
180.0657__4.76	Hippuric acid	256.15	69.1111	195.418	18.8757	64.4653	23.3711	672.571	413.57	154.414	38.5044	153.123	116.378	104.272	269.065	373.315	109.476	130.067	233.726	387.391	37.1516	165.385	57.2386
306.153__13.82	Histidinyl-Lysine	0	0	0	0	0	0	0	0	0.891129	0	0	0	3.20609	0	0.884505	0	0	0	0	57.2395	0	22.5684
170.1176__4.86	Homoarecoline	82.5773	37.0487	27.0879	41.1916	29.7542	61.8707	166.584	190.43	216.116	282.449	217.222	33.7453	22.9046	66.6873	38.0294	305.751	325.761	410.378	24.145	27.0653	34.6327	24.1755
285.0936__7.7	Homocarnosine	0.830143	1.69229	0.595415	1.77483	58.5908	72.3607	0	0	0	1.52907	0	2.61187	58.7577	94.9033	0	1.36981	0	0	93.3826	94.7142	3.16938	55.9996
445.2132__10.75	Hydralazine acetone hydrazone	45.6624	75.0766	56.0335	79.0218	0	69.2831	95.473	90.5795	78.9152	0	103.498	78.0096	66.891	64.6706	71.1655	9.08621	94.7282	67.5461	0.894135	65.2388	84.1238	90.7432
335.152__17.11	Hydrocinchonine	24.4598	6.42178	36.2216	49.009	0	69.2442	42.4205	31.621	39.3317	21.1298	33.9407	38.5612	0	21.1999	6.73164	32.2626	43.1912	23.6621	82.5963	52.7869	57.2064	39.0384
98.9841__12.77	Hydrogen phosphate	0	0	0	0	0	0	0.106888	0	0	0	0	0	0	0	0	0	0	0	0.0430756	0	0	0
188.9869__4.52	Hydroquinone sulfate	86.769	73.3099	39.6417	9.56595	74.7397	1.77652	110.421	50.6172	66.9453	48.6508	104.003	83.7184	285.788	120.182	127.187	58.5528	46.2739	113.844	79.7032	41.48	69.7765	0.597451
480.3114__13.34	Hydroxyhexanoycarnitine	6.4612	135.596	28.1158	42.2573	31.5964	76.8753	40.5322	18.0315	30.0039	9.938	17.7794	6.30603	30.4079	41.631	2.49636	119.748	8.99863	43.0049	71.12	66.6232	8.30361	29.9349
159.1032__6.52	Hydroxyoctanoic acid	56.9376	158.955	116.917	76.8075	26.3412	54.3703	81.242	102.516	147.872	78.6278	79.9903	118.928	63.9402	95.6816	54.7206	21.0188	97.0123	131.521	35.5708	69.2297	67.8896	106.274
172.0967__4.53	Hydroxytyrosol	841.643	20.442	23.9518	968.617	18.6396	100.541	37.9472	31.5769	40.32	786.12	34.0214	18.5879	978.191	840.203	34.3952	14.543	32.8214	20.5945	16.6265	15.2926	13.5609	736.036
253.2186__18.68	Hypogeic acid	0	2.2646	1.118	2.9981	0.0148993	0.198383	0.396866	0.170837	0	0.0157862	0.112518	3.8033	1.79479	0.744101	0.000312111	0	0	0	1.20054	1.25138	2.69114	0.675171
159.0276__1.54	Hypoxanthine	0.434856	9.61448	1.85468	85.7129	0.180638	16.0138	9.30353	0	31.1925	9.06766	51.3431	15.363	16.0234	0	2.36616	0.00307203	9.99114	6.58607	38.9026	0.297981	15.2036	0
342.0855__5.65	Ibandronate	50.1349	52.6533	33.4147	140.789	52.2409	62.4983	42.8367	11.9451	36.7581	18.6014	134.349	144.058	47.4473	173.288	34.7093	21.1046	37.5123	8.96052	266.461	218.147	28.4726	0.8302
596.3218__6.51	ibha#30	2935.83	164.737	58.8655	418.068	20.6376	62.8151	144.504	104.041	93.4883	145.805	71.2666	67.6856	33.3373	307.891	8.14007	22.5963	44.8282	117.972	105.595	14.9837	10.4694	1.21941
461.2908__8.9	Ibudilast	7.05707	0	3.09951	7.81319	0.319342	0	7.80586	2.10655	2.51791	6.78069	13.4194	36.8368	1.01801	1.03587	36.8561	0	12.2849	28.6001	0.164124	2.11365	5.10228	5.23958
273.1255__5.15	Imazamethabenz	74.0402	481.217	450.323	785.642	1094.39	103.739	557.828	308.498	607.676	579.456	566.874	1223.37	498.705	443.578	319.487	127.761	673.089	850.91	170.322	1390.59	525.138	218.13
317.1273__7.62	Imipenem	0	10.5098	3.90668	5.93927	13.8359	0	5.06958	3.64281	8.01166	3.74633	12.1793	19.6161	3.57565	9.75312	2.75987	6.34441	2.31009	1.77573	1.3432	7.33562	0	0
413.184__7.52	Indacaterol	129.749	126.168	160.86	95.4615	32.2473	126.749	290.805	107.266	213.137	61.1808	224.476	54.6661	69.8084	12.831	167.864	38.0486	138.558	202.97	13.6816	26.2608	101.68	117.06
116.0506__5.47	Indole	2.37474	11.2385	2.59609	2.40475	0	0	1.84177	0.143047	1.7488	7.78701	5.19709	1.24113	0	0.658501	0.44059	3.08388	0.558781	0.600143	1.24202	0.146137	0	0
160.0753__10.03	Indoleacetaldehyde	0.0936789	0	0	0	0.00258201	0.0645312	0.00165904	0.0678792	0.0187572	0.0105037	0.0120924	0	0	0	0.000344811	0	0.00196486	0	0.0157344	0.0675629	0.147296	0
176.0706__5.94	Indoleacetic acid	89.3315	172.101	171.295	323.906	115.281	37.728	172.797	68.7505	332.015	259.735	184.974	57.4138	328.563	97.15	56.3951	123.033	196.49	107.405	115.923	49.4869	128.712	1.90453
186.0564__5.47	Indoleacrylic acid	3.42415	11.6509	10.4604	4.77299	0	0	7.0907	1.7992	7.03032	10.1816	10.6516	5.44395	0.871934	4.16374	4.5354	0	2.17878	2.69139	2.13408	1.0004	0	0
204.0669__6.61	Indolelactic acid	0	0	0	0	0	0	0	0	0	0	0	0	0	0	0	0	0	0	0	0	0	0
212.0031__4.91	Indoxyl sulfate	866.37	1143.17	1973.13	155.357	910.968	77.1708	431.516	536.845	1377.08	603.363	389.166	371.487	2208.52	137.885	403.273	1974.51	495.303	3071.35	597.024	845.88	1010.68	357.782
365.1056__1.28	Inulobiose	6638.06	7732.78	9065.81	5615.66	470.291	7450.44	6902.75	9026.53	1478.24	15626.2	4843.68	8825.01	6805.26	9877.14	10374.2	1151.96	7948.57	10540.1	2113.77	6520.26	8848.84	2253.05
352.0244__7.44	Iprodione	0	9.11958	17.492	1.91693	5.4176	14.2699	3.54042	4.25444	21.9183	0	2.09908	5.03334	6.59486	6.3283	6.38135	0.249161	6.07047	10.718	7.65843	12.6742	11.2763	19.4534
339.268__7.64	iso-1,2-nonadecanediol	0	0.237106	7.82327	5.60623	99.5037	1.19282	4.45759	6.33731	20.568	17.0215	24.2211	16.4578	0.989166	10.1496	3.19893	23.4073	7.10885	21.3461	0.775909	0.659194	5.04503	0.00343083
547.1608__13.97	Isoglobotriaose	14.0359	124.62	17.4316	17.2681	45.8112	49.3817	64.2224	18.7819	26.6303	13.3728	20.0234	2.70581	26.6147	29.9074	0.608551	11.4467	4.06555	68.6045	20.3662	15.7217	10.4759	48.9765
505.2101__7.19	Isolimonic acid	24.8554	4.63644	28.4545	16.844	30.3275	0.142468	21.7441	11.2579	9.00599	42.4878	76.8793	9.92693	14.2326	2.27223	2.37077	0.594591	16.0196	32.7728	3.26982	16.2789	9.47266	1.3024
467.0856__7.69	Isomangiferin	221.643	303.067	742.451	389.84	944.579	122.44	350.689	93.0324	360.159	365.865	766.792	164.553	381.919	515.17	165.86	267.198	273.953	862.904	150.642	109.749	233.013	1260.16
143.1063__7.53	Isopropyl tiglate	0	0.670113	2.41653	0.683479	494.763	742.118	2.93617	4.28421	1.16613	5.8982	1.952	2.4313	437.133	411.275	3.12361	2.60699	4.28004	4.30161	972.924	902.052	10.667	803.686
144.0456__5.81	Isoquinoline N-oxide	60.5086	69.8987	51.4089	75.7428	64.8609	22.273	61.82	21.0341	71.1517	28.8736	57.0069	37.2428	63.7728	19.8828	41.6319	66.4399	29.44	34.4778	24.6439	48.1685	26.2978	21.8735
308.1169__5.51	Isothipendyl	15.4881	22.4625	49.7904	29.7717	0	102.821	28.7563	18.1536	109.909	6.49978	40.2122	20.4694	40.7067	50.696	25.8281	9.62199	24.3655	47.9902	32.6115	40.528	23.8074	5.33951
173.1537__8.01	Iso-Valeraldehyde	40.0314	20.2504	24.3187	31.3922	1.56388	38.1572	84.3107	76.4744	112.902	4.21152	75.4731	38.2893	15.5738	37.7831	39.126	5.21839	55.3759	44.3386	2.70091	29.4621	26.3683	78.7065
463.2328__7.88	Isovalerylglutamic acid	0.670375	6.92416	0.0554033	6.34715	99.9033	0.466508	22.9886	4.05247	0.167986	70.3968	191.176	0.576464	6.54142	3.60072	0.0992297	0.00794793	14.3998	14.5765	0.0015934	9.49359	0.0413071	0.142686
613.3027__6.5	I-Urobilin	0.800342	0	0.0170299	0	0	0.722046	0.784363	0.000869488	0	1.16198	0.51723	0	0	0	14.3181	0.000912735	18.9658	38.2716	0	0	0	0
198.1491__5.78	Jasmolone	17.3438	14.1088	19.5344	31.6662	17.8517	20.0123	29.4491	19.5709	22.6686	16.6793	22.4148	14.9484	14.2824	18.799	48.8151	42.3556	19.1238	42.1399	28.2646	16.0485	20.1294	1.63899
302.0802__5.47	Juzirine	36.4326	91.9769	26.2174	28.2152	0.726974	41.0218	1.15027	71.1352	132.915	63.6403	63.8732	40.0494	6.05276	43.1306	26.6086	7.50523	26.4108	20.7126	47.0084	48.8226	26.0507	5.48661
269.1387__17.34	Kamahine C	0	3.83966	0	3.97774	0	26.596	1.42128	0	2.82654	3.58713	0	0	0	0	1.00937	85.2876	17.1012	102.231	41.9823	114.034	38.8719	0
283.0955__7.71	Kanzonol Q	0.995785	0.551382	0	2.03672	120.526	130.171	0	0	0	0	0	2.08963	113.986	187.463	0	0.32087	0	0	179.336	187.047	1.63083	122.218
636.2728__1.45	Ketotifen	0	0	0.524275	0	5.42733	145.241	0	0	0.325246	3.34361	0	0	1.3432	0	0	0	0.0801429	0	0	0	0	20.678
211.1444__4.97	L,L-Cyclo(leucylprolyl)	12.7769	24.1297	8.8095	35.609	25.915	13.628	48.3799	26.1037	21.3612	20.8957	35.1265	44.2934	14.1523	12.4633	42.4129	82.0949	42.8164	39.7555	48.5514	34.4872	22.1374	10.6134
406.2443__13.23	Laccarin	0.242078	1.09698	0.874195	0.216552	0.00139229	9.2714	3.8763	0.42256	5.37512	0.812583	4.30722	0.0304527	0.0752158	0	4.25654	5.21881	15.0484	7.79277	21.5344	20.1914	9.46293	0.101819
300.2174__12.54	Lactapiperanol C	0	0	0.29622	0.322845	0	0	0	0	0	0	0.0700169	0.0012584	0.150385	0	0	0	0	0.650847	0	0	0	0
325.201__7.53	Lactapiperanol D	27.109	57.7002	40.8999	27.1952	10.9443	3.23863	105.701	54.9219	42.1659	47.9089	124.959	33.1362	30.8488	22.4678	27.6665	43.7465	83.4081	91.5535	6.1824	15.5133	11.8765	31.0419
299.0631__1.49	L-alpha-glutamyl-L-hydroxyproline	5.06535	4.01051	8.07357	3.29658	7.63347	4.19763	5.08855	0.832609	5.93636	6.92244	2.71682	3.72418	1.71615	5.31611	6.2203	8.56817	4.56215	8.01485	2.9927	3.36655	1.72206	0.0430177
455.1226__5.65	Lansine	2.62136	1.59486	7.16473	1.13635	0	38.8297	30.3144	3.82928	25.3598	4.04274	17.8894	2.90288	0.2034	0.510223	28.5997	0	13.3145	23.8022	0	4.15144	1.89199	0
374.0537__5.51	lansoprazole sulfide	10.7168	57.6623	98.032	59.442	2.23625	109.994	48.7497	66.6157	166.922	8.61703	62.2318	85.7357	88.3431	124.243	49.3681	4.37382	41.5982	77.2016	48.3109	91.4477	37.2766	167.281
477.283__11.04	Latanoprost	2.32911	3.69987	0.843218	3.71683	0.329135	2.76438	1.30525	2.97023	1.42594	0.536429	2.82756	3.50884	5.23741	0	0.536207	0.963695	3.71035	5.58199	0.0435363	1.04986	0.635178	1.38626
248.1685__5.91	Lauric acid(d3)	6.24169	4.9873	10.402	5.40583	4.15824	3.6187	10.5593	4.46543	8.55393	4.33967	9.78506	8.7114	3.52361	9.28215	10.4074	3.10416	14.0291	14.9777	5.89878	4.92569	2.92899	0
441.144__5.68	L-beta-aspartyl-L-serine	24.2611	81.5813	103.338	67.8352	0.639023	106.998	13.5066	15.8476	105.633	69.106	55.5457	46.8133	2.24022	99.7569	89.1595	20.9341	80.8037	79.1067	167.987	41.5216	272.705	0
213.0875__4.27	L-Dopaquinone	13.6641	14.8442	11.9389	16.0881	21.2946	22.1099	12.3538	30.0638	12.7101	20.5035	18.2742	13.1663	0.606517	13.4216	33.6891	27.5365	17.6516	23.1493	22.781	24.7865	14.8749	5.53384
121.0644__7.44	Lentialexin	6.12089	13.7268	35.0584	11.9034	12.7081	21.5532	17.2577	31.783	96.1821	8.2203	30.9921	17.6291	24.7121	15.3022	22.428	3.51381	22.5878	41.2425	9.89289	19.5254	17.9375	92.0668
262.0918__11.37	L-erythro-tetrahydrobiopterin	11.1658	26.3613	69.2613	38.2184	2.12811	28.8871	20.9341	49.0474	230.696	0	45.2675	31.836	110.633	57.5598	19.447	5.87937	50.3551	43.3653	15.1677	62.9105	34.5403	964.707
460.2133__10.74	Leukotriene E4	37.2064	55.7034	39.1905	75.6641	0	62.0698	111.89	84.6358	105.022	0.236755	98.902	82.7902	60.9057	58.8381	85.0683	2.99094	119.202	67.6199	0	53.2688	75.1789	70.8577
527.1588__1.49	Levan	3606.42	2485.05	2629.36	2352.09	0.883427	1202.03	1495.73	6850.23	506.645	20711.4	2083.14	3864.09	2924.78	8105.06	2966.86	330.149	2321.67	3606.94	2097.09	873.185	1827.27	668.941
399.2217__8.22	Levetiracetam	344.333	470.799	1208.36	402.363	988.861	451.149	281.536	355.037	224.392	380.057	595.177	3706.7	237.887	215.754	3257.91	411.941	452.851	810.705	301.816	201.062	3522.06	198.115
147.0761__1.12	L-Glutamine	153.955	146.948	116.347	32.2657	76.7917	175.092	140.226	3.25007	189.536	227.593	18.4285	84.1057	92.8227	113.399	74.7454	204.642	199.222	199.021	138.273	129.274	167.103	61.5455
721.3082__6.62	Licochalcone A	0	0	19.2638	39.3133	0	7.33395	0	73.6131	8.09595	0	67.8556	30.0557	0	35.913	70.77	0	50.5631	62.4653	20.5935	0	17.7979	26.4998
205.0683__1.13	L-Iditol	28411.8	36221.2	32204.9	43060	249.297	29240.4	34507.2	295.466	35038	45238	44584.3	237.705	42813.2	41027.3	305.118	15036.8	31165.8	33940.4	29290.7	23610.7	24114.7	11916.3
235.1803__4.66	Lidocaine	46.536	76.0472	31.2388	9.62898	16.6902	28.8835	21.6749	16.602	8.73847	5.33891	26.3653	12.8389	2.21728	47.009	149.105	167.927	19.1608	22.9813	17.729	10.2484	373.768	4.58841
191.1067__7.43	Ligustilide	2.69133	35.5812	93.2649	12.8957	35.7859	68.7881	45.1935	78.276	247.673	9.26349	43.7303	32.7883	47.4945	33.3128	61.6685	7.68911	51.6805	114.762	22.8275	48.5436	35.7628	243.722
281.2481__13.55	Linalyl caprylate	80.5265	96.0409	121.758	220.566	9.30375	188.812	297.433	161.925	119.488	244.536	323.343	65.6903	96.8139	118.773	66.2905	89.8783	296.576	112.6	216.704	167.609	63.4102	66.8584
421.3314__16.53	Linalyl propionate	164.811	65.4196	226.302	107.858	90.8427	22.7972	105.223	160.729	251.207	273.177	555.384	73.2919	11.5933	85.4467	48.2869	54.028	159.739	517.385	9.81786	50.125	5.91442	320.306
292.0757__5.3	Linamarin	928.125	1033.21	736.856	933.403	5.32024	790.91	13.3058	1012.27	1502.7	1142.24	1138.02	954.852	31.0519	986.625	721.627	680.552	871.332	1033.04	1151.29	931.891	1061.34	303.354
462.2984__11.39	Linoelaidyl carnitine	0.835701	9.58352	45.6534	25.8355	7.0819	13.7525	31.9763	12.2082	45.9474	13.2046	21.7461	14.5522	6.74682	1.42303	23.0378	5.02075	20.2006	33.0583	11.9917	19.5672	8.05913	14.0903
280.264__7.1	Linoleamide	0	2.40138	20.2388	0.694626	0	6.10002	2.1951	0	0.342452	0	0.420817	0	0	0.186244	0	3.19763	0	0	3.59015	1.79135	0.695816	0
298.2746__8.51	Linoleic acid	0.107422	0	0	0.968384	0	0.207974	0	0	0	0	0.19043	0	0	0.316502	0	164.856	0	0	2.7394	0.3391	0.400391	0
279.2326__19.68	Linolenelaidic acid	10.4521	8.6855	4.08525	17.3666	0.865723	0	3.62579	1.80008	1.63127	1.24484	12.6997	0.669159	2.25868	7.09933	1.95236	0.363297	4.72572	1.93414	10.2538	3.39827	6.82964	3.78394
512.337__10.69	Lipstatin	12.3323	61.1127	36.7631	33.1166	3.26036	17.3791	43.6174	24.7567	15.0842	25.3319	15.5587	28.8028	31.3281	1.67361	10.7342	21.749	6.70268	101.29	10.6766	9.88022	13.5138	6.5515
241.1803__8.1	L-Menthyl acetoacetate	22.7875	10.1556	24.8693	75.184	7.24751	6.32269	38.8027	48.7094	20.8385	33.7362	85.6193	44.5811	159.943	20.735	26.333	24.9735	64.3673	36.9712	8.42802	14.7178	28.9064	27.2595
288.2172__5.78	L-Octanoylcarnitine	2017.28	2963.52	1967.98	1673.61	1933.1	1428.41	3356.41	1504.39	2784.28	1448.06	4323.95	1230.45	1941.4	2733.24	1131.28	976.232	2320.89	3085.54	937.672	2847.67	986.686	3090.35
539.283__5.62	L-Olivosyl-oleandolide	51.5862	119.524	40.3976	18.2766	4.8509	6.18576	1355.52	510.781	1207.74	182.185	78.3974	30.4833	105.495	6.09518	22.7458	43.4161	41.4429	556.085	4.17246	6.47009	60.0957	75.1368
369.1734__7.73	Lomefloxacin	36.5344	60.0028	103.761	43.1044	316.119	37.7971	147.16	32.6689	185.3	175.373	214.605	11.4042	47.0778	140.184	57.1586	38.4524	113.572	269.02	130.084	90.0183	49.5536	163.179
439.1277__6.58	Loquatoside	1.34744	1.17372	1.54956	0.239777	0	8.29336	9.97345	12.2945	10.5182	18.1915	6.90391	0.523956	0	0.661606	9.72822	5.4035	12.8333	4.17981	1.34343	1.65327	3.14875	0.193893
164.0723__8.78	L-Phenylalanine	0	0	0	0	0	0	0	0	0.112125	0	0	0	0	0	0	0	0	0	0	0	0	0
116.0702__7.97	L-Proline	0.0368363	3.78e-07	0.0595834	0.093223	0.0286524	0.00616521	0.00997729	0.133906	0.000172285	0.0282813	0.0116189	0.0204621	0	0.117976	0.0204878	0.304156	0.0342091	0.0403166	0.126705	0.0682953	0.115632	0.0842049
203.0831__6.62	L-Tryptophan	0	0	0	0	0	0	0	0	0	0.165161	0	0	0	0	0	0	0	0	0	0	0	0
497.2497__3.78	Lucidenic acid L	348.162	811.769	1799.6	387.632	0.0841511	4.09747	618.498	20.6344	496.795	2.48375	461.003	270.031	178.943	491.842	730.671	101.453	384.48	1974.06	89.5846	34.1272	145.156	1056.68
432.3107__7.89	Lupulone	104.948	22.0731	234.475	18.3268	1459.62	4.65326	138.99	237.286	131.583	218.861	193.848	344.632	117.522	109.938	29.2219	413.248	180.639	387.588	101.301	40.9398	218.067	149.386
597.3624__7.97	L-Urobilinogen	111.467	0.993392	1701.78	21.6696	71.8079	0.0774694	72.1311	2552.94	204.054	48.476	663.196	9.94466	5623.81	15.8725	748.91	884.941	17184.1	1294.06	7.40862	299.66	1560.55	371.312
363.2529__9.65	Lycopersiconolide	20.9389	13.4886	24.0431	46.3028	3.49393	52.359	25.4326	96.2915	17.4068	34.5623	54.3047	69.852	66.6523	22.4706	46.2802	29.5806	51.5463	22.1486	11.5878	14.4013	16.447	21.0283
456.311__6.15	LysoPA(0:0/18:0)	46.5315	132.724	0	64.9235	13.2365	51.3721	130.226	22.5166	68.9238	58.1241	169.723	71.0246	86.8051	116.183	130.526	0	184.004	86.8295	0	73.2667	68.6408	0
442.332__4.55	LysoPA(18:0e/0:0)	0	0	0	0	0	13.0492	2.56483	0	0.342987	0.239578	9.6524	4.29227	0	1.03047	5.28309	0	7.05116	0	0	0.825311	31.0059	0
411.2393__6.44	LysoPC(10:0)	33.9848	57.1036	135.36	61.9446	742.61	50.6597	15.8274	26.7451	24.1639	14.3205	120.422	40.8398	45.0759	30.92	12.0607	189.275	68.5969	42.0358	110.305	56.8659	9.63865	797.113
963.6445__9.98	LysoPC(15:0)	0	13.7612	9.40946	13.0675	3.17581	0	2.97293	0	0.998474	0	0	0	1.72399	0	0	11.4589	0	11.6742	1.59515	0	0	0
540.3319__17.27	LysoPC(16:0)	0	0	0	0	0	0	0	0	0	0	0	0	0.0338095	0	0.000134296	0	0	0	0.0564459	0	0	0.00492995
494.3248__10.94	LysoPC(16:1(9Z)/0:0)	9.11326	12.3764	26.0567	33.8142	11.5571	21.0762	30.218	13.3356	26.2239	8.89206	36.3395	11.6558	5.34807	8.4393	6.46483	7.73011	16.5642	41.7965	11.2526	15.9733	9.29655	18.022
554.3473__15.02	LysoPC(17:0)	0	0	0	0	0	0	0	0	0	0	0	0	0	0	0	0	0	0	0	0	0	0
568.3639__16.46	LysoPC(18:0)	0	0	0.942749	0.101074	0	0	0.936646	0	0.262573	0	8.78983	0	0.235962	0	0	0	0.107788	0	0	0	0	0
562.3161__13.97	LysoPC(18:3(6Z,9Z,12Z))	0	0	0.00100043	0	0.00586023	0	0	0	0	0	0	0.00285674	0	0	0	0	0	0	0	0	0	0
562.3156__14.11	LysoPC(18:3(9Z,12Z,15Z))	0.200789	0	0.445955	0	1.7803	0	0.169553	0.0503795	0	0	0.11377	2.66834	0.834161	0.0202543	0	0.0417181	0.0176371	3.70704	0.00418062	0	0	0.103331
516.3084__8.22	LysoPC(18:4(6Z,9Z,12Z,15Z))	44.3098	52.884	106.02	137.159	13.0092	24.0577	116.731	7.38864	21.6932	41.6829	49.72	35.3349	9.44028	36.8183	3.63135	1.44641	28.0485	60.0096	37.1424	10.7651	10.0274	27.5201
552.4054__17.43	LysoPC(20:0/0:0)	25.5092	5.88892	31.0723	16.6314	8.07054	44.7041	30.4342	25.816	85.725	58.8557	148.134	0.179626	0	2.17959	1.11426	22.863	47.9131	109.434	48.8349	56.9317	19.1017	22.8857
594.3805__15.85	LysoPC(20:1(11Z))	18.7619	89.8312	146.663	150.659	62.5778	58.781	152.614	97.2992	117.039	96.0038	231.436	85.6163	178.824	64.4158	140.271	128.779	127.357	153.068	46.9557	42.1627	37.9222	89.3414
542.3249__7.51	LysoPC(20:5(5Z,8Z,11Z,14Z,17Z))	0	16.1121	107.475	46.9655	0	16.8148	47.1736	1.77606	10.7917	27.9289	2.12107	1.978	27.9596	0	4.7794	0.372711	0.554911	15.5284	8.28116	31.0262	0.300252	8.4043
616.3643__14.75	LysoPC(22:4(7Z,10Z,13Z,16Z))	0.671844	1.7748	0.238403	1.62576	1.25103	0	2.06964	0.40213	0.192871	0.910156	2.99927	0	1.01746	0	0.83313	3.21882	0.523468	0.187225	0.257599	0	0	0.505371
592.341__10.82	LysoPC(22:5(4Z,7Z,10Z,13Z,16Z))	23.2372	12.5408	12.9066	24.0122	0.059332	97.5024	72.7658	38.6684	133.923	0	78.2867	23.583	11.4955	16.4357	31.0583	0.773449	62.8971	25.2974	0	24.0371	36.8926	76.4107
614.3479__12.38	LysoPC(22:5(7Z,10Z,13Z,16Z,19Z))	1.13319	0.632493	4.96364	2.98662	0.90527	1.27795	3.98683	0.576658	1.05325	0.713463	1.48066	1.04791	3.81019	2.19193	0.4877	4.85648	0.933957	2.27706	0.294098	0.532898	0.55288	1.0294
532.376__12.9	LysoPC(O-18:0)	2.45396	7.50197	6.19411	5.29538	10.9593	6.88952	5.4066	4.29257	8.35842	12.5999	13.2267	8.56675	0.814074	0	7.91124	10.3717	19.8362	30.8332	4.03286	6.07978	3.47565	6.59655
959.6851__13.16	LysoPC(P-16:0)	0	0	0	0	0	0	0	0	0	0	0	0	0	0	0	0	0	0	0	0	0	0
552.3683__19.39	LysoPC(P-18:0)	0	0	0	0	0	0	0	0	0	0	0	0.00448724	0	0	0	0	0	0	0	0	0	0
440.2775__7.3	LysoPE(0:0/15:0)	19.1281	34.1128	43.3481	27.4484	52.9786	31.9443	65.1206	25.152	28.382	12.734	28.0644	8.94145	22.328	29.4854	6.30199	60.9427	18.6657	57.1393	40.7476	15.7555	9.69029	45.2421
492.2486__9.79	LysoPE(0:0/16:0)	0	0	0	19.505	0	0.513977	0	0.052853	19.0868	3.968	4.39919	0	0	0	0	0	0	0	0	0	0	0
474.2642__13.96	LysoPE(0:0/18:3(6Z,9Z,12Z))	0.010826	0	0.0556217	0	0	0	0	0.0118698	0	0	0.358049	0	0.0416327	0.0380365	0	0	0.000928883	0.00343337	0.00161281	0	0	0
510.3558__13.52	LysoPE(0:0/20:0)	793.231	6191.71	1020.6	1292.68	1712.88	2929.89	1752.92	827.58	801.006	1191.53	785.304	1205.88	1288.06	1555.38	410.782	3674.03	446.905	3161.8	1808.81	1613.47	533.876	926.702
502.2962__12.18	LysoPE(0:0/20:3(11Z,14Z,17Z))	33.0327	174.98	198.926	327.411	10.042	280.969	255.297	122.75	145.712	54.2882	216.887	176.382	257.649	167.577	131.474	61.4738	138.901	176.34	116.411	196.521	144.646	202.45
524.2759__10.43	LysoPE(0:0/20:4(8Z,11Z,14Z,17Z))	96.9227	33.5651	49.2392	114.033	98.5419	208.442	231.885	249.277	213.061	144.706	208.98	44.315	61.6618	59.1454	230.344	143.669	192.427	130.035	60.6712	73.6429	85.8248	84.6645
538.3875__16.17	LysoPE(0:0/22:0)	114.377	628.395	127.158	1389.29	156.624	437.881	361.688	42.4817	286.167	317.967	275.966	73.3392	9.68792	73.7263	17.8936	212.595	106.238	345.5	226.873	327.139	101.541	62.4129
524.2794__15.61	LysoPE(0:0/22:6(4Z,7Z,10Z,13Z,16Z,19Z))	0.240038	1.97384	5.29633	6.74538	0.362671	0	0.0551395	7.01238	0.0922199	1.04334	10.6135	7.57959	5.92569	2.67321	1.07001	1.4234	6.57134	8.33615	0	2.62868	0	6.07898
476.2785__15.53	LysoPE(18:2(9Z,12Z)/0:0)	3.12923	1.25087	0.499381	1.45366	0.0416617	1.33259	0.271243	2.81689	0.0135999	1.13723	3.43091	0.181848	0.146534	0.412713	0.255587	0.900336	0.325625	0.696211	0	0.0703819	0.92038	0.550638
500.2786__15.72	LysoPE(20:4(5Z,8Z,11Z,14Z)/0:0)	0.316762	2.03449	9.67615	1.07597	0	0	0	0.598246	0.318017	0.224364	5.64702	2.9767	1.24243	0.913025	0.178711	0	1.34154	6.34245	0	0	0	0.88062
526.2947__16.75	LysoPE(22:5(4Z,7Z,10Z,13Z,16Z)/0:0)	1.64665	0.253339	0.469179	0	0	0	0	0	0	0	0.688978	1.29302	0.168628	0	0.0177313	0	0.000429799	0.138803	0	0	0	0
510.3198__8.8	LysoSM(d18:1)	159.515	199.783	568.965	63.1882	0	24.3793	128.57	20.6033	153.932	30.5741	144.191	74.6617	59.01	18.007	256.625	81.3662	130.58	167.259	4.63755	139.438	242.118	37.1048
377.2325__6.01	Macrophorin C	0	0.0435155	0.0903824	0	0	0.0835041	0.157981	0	0	0	0.313061	0.00164368	0	0.26094	0	0	0.00307323	0.0101591	0.144058	0.00261889	0	7.53555
303.1462__7.75	Malonoben	1959.39	320.576	6231.5	3254.27	0	1151.11	1436.47	983.802	1209.97	2111.13	1444.94	1179.77	1577.57	1123.72	436.817	998.86	1010.05	3123.57	2609.59	10296.3	705.542	1117.95
543.1329__1.37	Maltotriose	92.432	86.4797	99.5624	589.226	0.420793	117.325	65.246	12.9647	6.15551	746.912	33.9514	179.851	77.6632	691.885	123.655	0	131.785	190.248	331.626	27.8841	98.9161	35.7044
298.2747__15	Mangiferic acid	0	0	0	1.35885	1.23218	0	0	0	0	0	0	0	0.0233205	0	0	0	0	0	0	0	0.0107073	0
409.1495__6.82	Marmesin galactoside	478.261	413.703	308.342	192.2	51.1945	47.1095	480.184	195.772	397.13	364.191	432.292	392.879	158.152	136.371	183.228	117.453	266.945	458.134	47.3181	85.3544	52.235	84.4168
611.5051__19.93	Mayolene-20	39.0034	34.0279	37.0086	68.4947	33.0779	6.20493	32.9933	44.347	48.6456	95.4837	177.635	9.36575	4.5708	7.42656	30.4456	25.4308	59.6621	50.2508	67.8513	20.2405	52.6469	11.6345
387.1153__1.3	Melibiose	18.5709	34.8159	0	0	0.240587	24.3736	7.13137	28.6116	0	44.2309	0.197584	11.1859	33.6313	0	18.1653	0.5634	11.719	19.5733	20.5838	18.5319	10.1706	0
947.6173__11.69	Menatetrenone	40.3566	787.14	1728.13	776.737	36.5788	588.062	1723.48	888.832	668.571	237.088	939.73	318.019	2103.85	252.863	1003.15	98.6204	656.363	517.972	352.912	240.124	150.051	303.151
411.1861__7.64	Methionyl butyrate	1.04566	9.32467	158.74	22.2919	43.6359	5.52034	3.13657	0.211914	2.73137	0	0.567261	4.38272	3.70194	5.97938	0.897049	40.0372	21.1545	47.3455	11.2415	0.365265	1.92479	92.632
256.1177__10.75	Methoxamine	142.924	159.627	123.696	211.013	0	328.095	159.603	145.928	199.513	0	197.051	248.225	193.758	160.11	108.664	22.3015	163.319	98.2007	10.1148	165.27	225.674	372.927
185.0445__5.27	Methyl 2,4,6-trihydroxybenzoate	42.6631	121.301	17.9386	219.985	36.0523	1.53603	238.343	1214.84	443.649	214.769	1048.01	89.7271	147.07	8.53074	18.3664	21.6577	74.3212	40.2408	21.3806	73.9632	46.0404	245.595
386.327__8.6	Methyl 2-decenoate	5.29138	13.7434	16.1028	13.3571	63.5596	14.8591	24.0422	2.5985	8.78395	2.60884	11.0484	3.89287	13.315	10.8883	6.90508	25.9088	17.5037	15.3941	23.2164	24.7064	7.53426	7.00754
343.027__5.18	Methyl 2-thiofuroate	53312.9	65539.4	501.4	28712.8	484.551	29019.9	58136.7	63579.1	626.567	513.644	43312.5	43188.9	62462.1	30362.7	48671.2	21151.7	57313.6	695.054	31010.5	37262.5	33892.7	695.446
275.0911__7.42	Methyl 3-(2,3-dihydroxy-3-methylbutyl)-4-hydroxybenzoate	30.8189	69.9705	102.703	40.5242	43.3401	89.8038	53.4774	68.7301	94.5452	189.071	54.6856	49.132	78.0486	55.5777	86.1894	25.5784	57.4639	90.2628	49.4867	62.8059	74.4191	175.849
363.2556__15.69	Methyl Arachidonate	4.6627	15.4109	38.2297	30.562	9.80974	3.30682	16.0037	46.5684	9.61311	30.5783	91.2663	38.9442	41.0689	21.5854	51.245	4.01987	60.2198	84.5534	19.9081	42.6487	0.926392	34.5603
511.2929__6.59	Methyl dihydrojasmonate	894.351	228.691	1513.08	568.485	2592.8	190.78	324.418	776.118	1320.02	1962.94	1051.73	1467.71	143.32	490.738	1221.21	172.896	908.963	1444.32	1279.76	8.27393	1482.28	1068.56
129.0558__10.1	Methyl propenyl ketone	0	0	0	0	0	0	0	0	0	0	0	0	0	0	0	0	0	0	0	0	0.0898438	0
375.2165__6.54	Methylprednisolone	13.2626	0.335078	4.9361	0	0.20105	0.251831	2.26704	0	1.09923	0.708984	0.0038937	0	0.420471	1.76303	0	3.19161	0	0.0201207	0.131836	7.30722	0	4.4749
319.176__9.9	Methylscopolamine	2.30646	6.00456	9.45535	7.87142	0.343378	36.2056	24.3732	5.76259	34.5091	16.8713	18.3231	2.99161	0.339441	0.986326	37.3864	13.275	73.0857	133.447	27.2199	54.6251	31.6149	0.174694
599.2867__6.6	Metoclopramide	0.680221	9.2561	0	22.743	9.19977	3.62811	50.8044	3.4661	39.308	15.4685	75.0677	86.4184	39.4456	48.6941	65.7205	4.18889	91.8113	171.395	0.29965	42.9406	0.977015	0
273.0975__16.64	Metyrapol	78.7049	266.585	178.203	246.192	3.20723	519.368	206.448	12.0261	304.013	23.2589	85.0755	79.9861	39.0288	53.9519	190.545	735.07	356.587	423.942	827.621	1157.6	440.699	19.02
339.2536__13.32	MG(0:0/15:0/0:0)	79.3957	10.7198	49.9657	59.2341	20.0194	0.482635	45.9068	96.325	75.3302	79.6607	158.059	102.57	33.3717	7.09464	26.149	18.1487	82.8533	205.42	13.9558	23.7017	20.336	42.2313
353.2692__15.85	MG(0:0/16:0/0:0)	3.99599	0	4.2165	3.87534	14.1176	28.3386	2.13027	12.7983	66.1887	37.127	60.379	3.99568	0	4.34879	1.72595	19.3791	18.0227	114.115	71.3909	40.4018	15.0982	10.9954
355.2846__19.82	MG(0:0/18:2(9Z,12Z)/0:0)	37.5911	49.9986	235.571	20.9513	1497.42	460.088	30.2746	225.815	964.253	480.953	0	273.549	100.493	0	0	1761.33	212.492	287.292	7.57817	293.79	805.614	561.533
383.316__19.17	MG(0:0/20:2(11Z,14Z)/0:0)	1.44605	14.189	2.95177	49.503	443.474	0.695373	36.173	10.8286	19.1447	227.944	138.818	0	31.402	7.6343	47.6312	10.8473	8.38621	18.9902	367.403	8.33408	74.1195	278.609
459.3411__14.58	MG(0:0/22:0/0:0)	3.75443	0	2.93604	5.75639	7.77583	0.944824	31.5788	34.4759	51.5086	48.3779	71.8092	9.19415	0	16.132	5.27351	7.72888	27.2382	93.0896	24.3336	44.2329	6.16586	15.1559
495.3798__7.64	MG(0:0/a-25:0/0:0)[rac]	0	8.93014	30.3289	17.4943	118.594	1.42356	5.86139	6.36156	44.801	32.8487	34.2815	28.4747	4.65305	19.7984	1.47703	9.91682	7.3303	6.38831	7.61487	6.72506	24.3889	3.14868
287.1496__15.08	Mianserin	0	27.1578	12.9053	17.9069	0	49.3808	13.822	0	19.0775	1.15524	2.94411	2.71129	0	2.14284	7.71457	87.3199	30.7541	94.5177	100.064	218.814	43.3766	0
228.0857__7.99	Miglitol	29.2445	46.7505	16.2251	35.1699	0	66.5956	44.8969	54.3543	103.362	0	37.1203	61.5086	64.7334	33.6371	35.0305	2.66304	37.0888	24.146	1.19038	40.5959	65.6329	96.4771
474.3214__5.7	Minabeolide-7	52.2343	320.957	0	86.3232	0.394131	45.599	116.347	53.0267	101.981	127.552	266.698	106.616	147.458	200.763	125.771	4.61137	190.237	107.761	0.853867	69.2271	86.2101	0
343.2117__17.34	Monic acid	6.55511	392.65	12.1317	36.1221	0	114.224	24.3768	7.49467	43.182	33.5367	4.81561	5.29377	0	6.75163	14.9742	390.426	76.5912	410.076	187.53	472.553	146.332	2.54145
653.3799__4.54	mono-isopropyl-disopyramide	0	509.816	1.08613	38.746	0.305145	98.6993	72.4144	3.35526	17.0901	34.0128	322.586	142.072	8.54993	109.874	44.3438	1.235	68.3313	6.57275	0	21.0361	317.663	0
277.1413__17.04	Monomenthyl succinate	0	0	0	0	0	0	0	0	0	0	0	0	0	0.239807	0	27.9508	0	0	0	0	0	0
403.0719__7.75	Monomethyl phenylphosphonate	7.41918	0	55.2816	31.2981	0	6.73586	7.04195	3.27118	4.34918	18.6094	18.6604	7.93575	3.61284	1.39778	0	3.38577	4.78118	29.8922	7.48159	82.1866	1.82675	0
597.4848__19.07	Montecristin	0	23.7861	3.68982	61.8939	311.727	0	68.0349	0	2.27252	660.236	331.995	0	16.8749	9.19933	92.0616	0	0	35.1637	340.569	1.45263	102.385	446.467
485.0705__18.54	Myricetin 7-rhamnoside	33.199	18.2766	16.1197	9.30904	199.529	33.2242	13.9684	0.19281	9.50661	40.7071	13.1345	24.3996	5.29288	5.01215	6.13982	697.937	3.17419	8.37166	4.24854	13.4812	9.9823	72.9418
485.0705__14.62	Myricitrin	86.1996	292.244	142.749	103.885	1431.28	170.931	74.4586	24.2979	71.7946	1695.56	134.33	78.6696	44.3736	90.7765	46.5906	1501.8	64.4722	193.517	55.7106	101.571	86.7462	227.649
276.1999__6.48	Myristic acid(d3)	10.2894	4.72351	15.3143	7.56016	11.2722	12.1273	16.3798	13.7903	4.73212	9.146	10.9296	11.8461	10.1243	14.8406	19.1252	5.50975	15.7628	17.1653	11.3009	9.11314	6.51516	15.2133
480.316__16.48	N-(14Z-tricosenoyl) taurine	0.0322072	0.503694	0.521245	0.786204	0.135422	0	5.08786	7.18242	6.96956	0.26658	8.0313	0.15873	6.51295	0.706918	4.25804	0.102418	2.76208	11.2716	0.523534	2.67997	0.0654482	2.00279
318.1279__1.24	N-(1-Deoxy-1-fructosyl)histidine	89.8763	122.217	95.7801	145.651	2.54911	93.5433	141.257	105.032	168.132	143.404	279.488	1.80372	114.354	144.487	1.00698	67.3036	136.359	124.516	138.549	102.238	76.1877	2.33315
338.1185__7.53	N-(1-Deoxy-1-fructosyl)leucine	0	0	0	0	24.8602	44.8036	0	0	0	0	0	0	27.1515	22.4583	0	0	0	0	69.4724	64.0357	0	32.0326
263.1048__4.64	N(2)-phenylacetyl-L-glutaminate	966.715	363.609	1333.44	251.917	643.932	55.7484	189.95	1483.91	454.278	289.706	331.786	797.101	1420.68	228.265	491.006	646.293	838.67	3226.48	1614.35	985.871	2003.3	479.848
448.3058__7.24	N-(3beta,7beta,dihydroxycholest-5-en-24-oyl) glycine	116.773	2.59283	404.607	2.04052	449.446	0.442688	100.603	137.432	28.4177	21.0745	115.032	446.281	56.8939	56.7079	9.94602	59.021	59.2402	228.225	42.2092	62.7873	109.565	47.8364
384.3114__7.77	N-(3-hydroxy-octadecanoyl)-homoserine lactone	19.7335	50.8892	1.49051	5.23134	57.289	5.44767	10.1594	1.15884	0.48735	5.2373	8.69576	0.789154	5.70701	11.0204	2.60829	16.9416	5.30562	33.3849	11.0718	11.22	0.851303	11.0977
273.2179__5.47	N(6)-(Octanoyl)lysine	10.3055	11.5565	0.546082	5.64597	0	7.84792	18.4172	14.8192	196.701	0	17.0814	10.1262	9.68259	4.49899	6.38243	0	16.4748	9.05984	0	24.239	11.3653	92.9125
343.3328__10.39	N,2,3-Trimethyl-2-(1-methylethyl)butanamide	0	0	0	0	1.91129	0	0	0	0	0	0	7.5321	0	0	0	138.657	2.85927	0	0.249761	0.128814	0	0
259.1793__7.08	N,N-Didemethyl orphenadrine	12.8539	8.35586	11.1341	5.06306	0	0	13.2112	3.96152	9.09385	16.064	13.9765	0.291199	3.3416	8.49955	11.6442	4.63206	11.6937	3.16375	11.8903	0	1.6958	4.70762
619.3205__8.31	N,O-Bis- (trimethylsilyl)phenylalanine	86.8524	63.249	89.945	75.5413	9.3222	24.664	81.2642	74.0797	69.6748	61.1887	133.667	391.675	42.1648	39.0674	336.502	17.9086	98.6038	91.6595	9.51279	22.9269	36.5394	51.4459
547.3052__7.46	N-[(3a,5b,7a)-3-hydroxy-24-oxo-7-(sulfooxy)cholan-24-yl]-Glycine	8.34193	119.037	284.435	275.106	1600.76	223.121	249.6	253.068	555.131	1149.58	1431.79	491.674	1080.96	1788.39	457.541	1271.72	493.094	1749.3	427.696	75.3188	440.793	364.66
458.0896__7.74	N-[2-(3,4-dimethoxyphenyl)ethyl]-3-[4-methoxy-3-(sulfooxy)phenyl]prop-2-enimidic acid	26.8405	1.24238	78.7793	34.7283	0	1.44539	14.5414	5.80838	9.86107	19.3988	14.5694	9.15444	16.3265	5.8288	0	9.53629	1.69656	20.3232	13.424	68.5592	0.962265	0
459.3682__16.28	N1,N8-Diacetylspermidine	13.6868	0	36.3742	33.0817	13.9909	0	36.3329	33.6467	76.1168	97.9577	110.044	75.7737	1.68138	5.68111	48.3278	11.241	38.148	153.041	0.302231	2.25098	12.6198	18.474
322.1483__1.16	N1-Methyl-2-pyridone-5-carboxamide	47.0954	37.7548	64.7167	45.788	0	32.8461	92.5052	0	45.7766	119.09	27.6692	0	69.2167	55.0518	0	10.0949	157.934	96.5243	28.8186	87.1641	42.4325	2.87698
153.0659__9.97	N1-Methyl-4-pyridone-3-carboxamide	0	1.49771	0	0	0	0.00125407	0	0	0	0	0	0	2.42181	5.02814	1.79275	6.83888	6.20834	0	1.60524	0	0.664767	0
362.0673__5.18	N2-Monodes-methylnizatidine	315.671	276.272	0	87.4256	1.2465	61.3013	397.176	260.763	0	0.398267	238.668	162.66	305.601	94.7352	214.17	49.0082	208.737	0	4.66318	42.2296	66.1125	0
318.0548__5.3	N4-Acetylsulfamethoxazole	624.922	658.146	496.371	598.623	0.238764	521.524	0.469734	713.668	1002.77	698.608	763.308	630.05	0	639.174	476.758	409.618	567.754	717.797	797.743	606.89	732.947	121.911
426.1242__5.65	N-Acetyl-9-O-lactoylneuraminic acid	260.402	886.621	458.447	205.838	0.0518107	404.215	411.528	517.234	2427.97	167.523	186.74	542.742	557.143	287.241	199.357	19.1591	510.068	1592.92	114.041	390.788	285.896	2617.81
134.0613__4.76	N-Acetylarylamine	40.698	17.2911	51.8707	4.75691	16.1678	2.01959	104.652	102.406	17.8762	0.8955	20.6215	28.5871	49.6113	68.7025	85.8489	19.7259	28.4102	69.8869	197.219	11.8509	52.9697	11.681
449.2607__11.13	N-Acetylisoputreanine	2.06227	1.13333	4.33576	5.319	0.82649	2.60404	4.29353	13.797	6.5125	2.18553	2.48997	5.87837	15.1981	1.74569	4.44478	0.364955	6.63727	5.79781	1.19765	5.00025	0	7.61383
428.1166__5.42	N-Acetyllactosamine	16.4233	5.17368	18.5533	9.5514	9.57947	1.87093	2.45813	1.35139	2.99177	2.54708	3.82931	4.28508	9.30345	5.61048	19.9258	103.957	1.35778	3.5968	3.48181	0.647654	50.78	0
526.2497__6.73	N-Acetyl-leukotriene E4	271.526	71.5992	518.114	415.959	826.89	9.14443	346.612	373.054	587.183	613.339	1446.18	514.087	640.723	466.058	183.493	249.372	764.269	1542.28	306.475	171.429	379.408	562.467
555.3676__14.4	N-Acetylprocainamide	6.45547	0	0	0	0.902679	0.723083	53.9261	37.7003	100.234	51.7206	133.586	0	4.85103	0	1.96229	4.46652	42.3836	137.622	1.84998	7.76706	0.157745	3.90601
231.0784__5.99	Nalidixic Acid	25.0844	20.9032	17.5638	15.6111	8308.66	2775.62	4.28468	0.532452	3.06761	9.50649	51.4793	1.34821	41.2056	88.6076	1.03466	0.89331	14.7232	8.84291	25.6732	602.424	2.10788	17.6092
255.115__11.07	Naphazoline	0	0	1.76307	0	0	0	2.17516	0	2.89341	0	0	0.0181919	0	0	0	0	0	0	0.0331776	0	0	0
460.2852__11.35	N-arachidonoyl dopamine	0.59436	31.9918	125.8	72.6059	12.6449	31.4024	69.65	30.7147	65.6225	31.2555	47.0771	36.1688	49.9788	15.8373	40.1234	14.2839	28.9471	40.1981	18.7618	36.2217	14.8479	35.2297
464.3065__7.97	N-arachidoyl taurine	0	0	0	0	0.914276	0	0	0	0	0	0	0	0	0	0	0	0	0	0	0	0	0
664.2958__14.01	Natamycin	0	17.8983	28.2439	21.4654	14.3604	36.9194	42.7944	20.9655	16.3948	22.634	48.6291	8.66	9.71582	14.6848	24.6437	36.9417	33.4729	37.6642	13.4321	15.638	7.29259	11.6236
172.0968__4.61	N-butanoyl-l-homoserine lactone	962.793	1539.73	15.9635	1258.87	15.6582	298.52	31.9028	29.4494	23.4046	832.809	22.0887	14.4234	1021.65	959.705	35.6846	17.2231	25.24	9.4193	15.3043	14.5025	13.4343	756.696
465.1262__7.68	N-Carbamoyl-2-amino-2-(4-hydroxyphenyl)acetic acid	85.4359	87.1021	124.005	95.3222	100.421	1.04584	6.66602	0	3.74097	1.96562	17.1483	35.0264	66.2063	89.1387	1.33284	59.753	0.884171	10.6163	5.18215	14.1068	49.9212	191.28
327.2399__13.96	N-decanoyl histidine	22.1894	3.59968	136.036	58.6992	0.598267	4.75513	70.0628	27.4075	68.0998	72.9899	70.5878	38.9694	9.07307	0.375763	2.10217	8.67693	31.982	60.3985	20.2752	27.1269	10.8285	10.6569
228.1616__7.38	N-Decanoylglycine	0	0	0.977531	0	0	0	0.102325	0.256042	0	0.43988	0	0.938965	0.21344	0	2.04535	0	0	1.76743	0	0	0	0
724.3254__1.54	N-Desmethylritonavir	39.1724	70.1414	31.9093	86.088	0.297354	82.0596	66.6657	513.081	0.992096	172.876	326.866	33.9967	17.6671	64.5984	93.8843	55.4242	105.825	150.532	107.16	129.7	141.181	0.78835
414.3001__7.89	N-Docosahexaenoyl GABA	547.495	232.792	905.893	588.698	2767.16	150.024	740.298	732.939	597.579	685.975	1563.13	903.617	822.9	591.709	499.684	1249.7	960.121	1766.44	378.311	227.573	612.249	745.979
347.1704__8.93	Nepetaside	1303.43	205.614	3772.29	1155.62	0.160759	336.619	1608.1	559.337	1748.55	1103.4	1618.7	387.654	461.473	589.998	492.653	543.947	516.339	2147.88	893.913	1523.3	386.484	490.794
533.2364__8	Nevirapine	2.3851	0	0	0	1.98462	6.68576	45.0116	25.17	119.283	0	58.2098	4.5597	0	1.40192	10.4649	1.7081	15.7856	4.00888	2.70047	0	0.130615	24.0967
186.1142__4.85	N-Heptanoylglycine	61.1484	39.6388	25.3982	38.3786	28.3154	55.1066	101.575	176.309	148.638	181.043	132.777	32.9756	26.3574	34.2552	27.199	147.86	346.781	542.784	40.0077	33.6671	34.7616	33.3118
123.0547__8.09	Niacinamide	0	0	0	0	0.259185	0	0	0	0	0	0	0	0	0	0	0	0	0	0	0	0	0.535722
759.247__1.46	Niazimicin A	1.36914	31.7284	0	0	0	7.98962	5.32129	44.3164	0	126.609	4.69422	10.7615	53.1184	0	49.2748	9.32953	10.7975	54.9823	9.36713	17.0741	0	0
422.1209__7.76	Niazimin A	1.12703	7.4799	19.9713	0.87564	0	0	2.07004	5.14859	16.0302	0	2.29036	5.00639	25.6811	4.58756	0.587418	0	4.7691	27.7901	0	2.28902	1.23747	230.637
417.1693__3.96	Niaziminin A	0	75.0697	78.5326	24.3144	0	0	9.86873	0.00343192	12.3431	0	9.30905	13.4387	1.45088	11.4773	42.3049	1.23227	17.8613	47.2709	2.09881	0.473497	11.1291	19.7142
382.0704__5.06	Niazinin A	3403.49	3750.59	2863.41	4917.16	17.1183	2141.11	30.6839	2939.37	4312.02	5324.16	2489.71	3528.5	575.898	5033.5	1576.73	593.778	1453.98	2085.04	1929.74	2329.22	4609.43	1014.8
383.1164__1.13	Nicotine glucuronide	1387.38	642.87	812.17	631.654	10472	822.945	2375.08	8123.08	1716.1	1976.01	827.495	9190.64	564.16	849.464	13072.7	513.239	1476.31	3529.34	109.487	601.452	850.898	4894.4
168.0303__5.3	Nicotinic acid	68.1269	126.58	44.7693	98.4184	0	35.0971	0	82.9775	122.345	104.458	88.0901	98.0675	0	70.7228	32.4746	28.6506	33.3798	92.5179	139.903	85.3012	92.7212	5.38816
316.056__5.99	Nilutamide	0	0.238054	0.0361651	0.0553728	363.982	174.956	0	0	0	0	0	0	0	0	0	0	1.64048	0	0	35.0038	0.025453	0
313.1312__10.82	Nivalenol	603.403	458.507	546.635	637.954	10.6863	528.173	554.132	438.421	610.768	56.0113	504.867	628.747	454.779	575.487	399.439	168.072	531.389	405.683	132.456	599.721	743.089	715.161
745.3662__6.17	N-Jasmonoyltyrosine	0	0.460449	26.5958	8.78967	43.9619	1.0401	0	0	5.71286	3.96555	6.24524	1.39014	6.12885	2.40457	0	24.0724	0.952667	30.1754	27.9534	1.87098	0	162.229
198.0754__6.32	N-Methyl-1-deoxynojirimycin	0.269739	0	0	0	38.7072	30.7921	0	0	0	0	0	0	52.7556	39.7284	0	0	0	0	69.6973	45.8785	0	44.1912
281.1994__4.48	N-Methylaspidospermatidine	115.281	539.707	0.00366728	187.798	25.7749	183.961	421.403	148.637	175.136	185.312	482.034	165.675	252.196	325.7	545.947	0.1953	141.042	150.876	0.0117895	94.604	54.2324	0
242.1771__6.59	N-methylundec-10-enamide	266.249	8.42062	241.65	188.914	2015.22	258.725	11.1706	258.591	261.367	764.93	95.8325	289.223	279.464	298.138	276.579	932.173	234.352	266.42	948.371	0	256.567	214.505
216.1599__5.78	N-Nonanoylglycine	8.17901	5.49788	6.65342	15.3094	6.94612	15.6096	27.2642	17.2264	14.4874	13.8845	15.6172	3.22168	4.2601	6.87813	34.493	21.4313	15.0003	21.952	14.9527	5.30671	11.5173	0
388.2847__18.35	N-Oleoyl GABA	0	2.57296	0.178284	3.98427	8.36102	21.4613	11.6233	0.362061	15.7179	2.33278	18.2904	0	2.5313	0.61261	1.11989	14.9374	1.15115	9.52895	3.82738	9.20973	2.23538	13.1772
452.3118__8.37	N-Oleoyl phenylalanine	10.9528	0.778015	28.8787	7.61553	0.597248	0.985901	16.3605	16.7983	22.5226	10.0722	16.3492	6.3056	4.23019	4.71853	0.44165	0	8.06123	13.3161	0.39679	1.42172	1.49091	20.7363
343.3325__11.2	N-Oleoylethanolamine	0	0	0	0	0	0	0	0.1851	0	0	0	5.95569	0.0126045	0.225281	0	336.7	0	0	0.650799	0.000296803	0.0291903	0.0276351
327.2556__17.07	Nonadecandioic acid	7.44691	0	13.2009	9.08308	5.48419	0.753326	5.38559	15.7963	3.2426	3.32465	7.00724	17.5017	21.7623	0	10.8461	0	0	0.843384	8.57245	2.20367	33.5451	59.048
316.321__14.15	Nonadecanoic acid	0	0	0	0.0201953	0	0.771683	0	0	0	0	0	0	0	0	0	0.269551	0	0	0.165985	1.23743	0	0
501.394__15.88	Norambreinolide	18.2989	7.48349	34.3815	25.5604	11.083	6.50459	27.9367	60.8304	199.569	101.498	185.694	39.4373	0	5.87801	40.7624	43.9786	38.9387	164.172	31.7894	19.6491	63.0824	30.7542
335.1024__12.84	Norsanguinarine	0	0.0259797	0	0	0.217285	0	0	0.323578	0	0.310364	0.44989	0	0	0.363235	0	0	0	0.486023	0.202738	0.124207	0	0
448.3076__12.91	N-Palmitoyl phenylalanine	10.0678	0	0.119812	0.193054	0	0	0	1.17586	0	0.165985	0.176691	1.01282	0.187076	0	0	0	0.00548181	0.778664	0	0	0	0
464.303__6.68	N-palmitoyl tyrosine	390.915	538.053	456.839	568.046	6864.22	351.356	549.426	537.602	939.848	1117.54	1360.23	300.744	397.108	710.142	187.433	341.691	426.101	1035.61	509.158	175.861	227.338	287.504
378.2413__13.8	N-palmitoyl-phosphoethanolamine	0	0.126343	2.65008	0.165462	0	0	0.543823	0.371398	0	0.395813	0.813549	0	0.0981675	0	0	0	0	0.300719	0	0	0	0
508.2453__5.12	N-Phenylacetyl pyroglutamic acid	0	0.398137	649.717	1.32141	0	0	0.510661	0	0	0	0	0	0.407051	0.706194	0.00252874	0	0	0.0940271	0	0	0	1.99777
469.0821__5.64	N-phosphocreatinate(2-)	0.592846	33.0165	38.383	28.2377	0.199638	65.8709	69.1842	16.8904	121.402	2.53648	23.6701	40.9762	35.5233	30.5878	68.9933	0.676059	30.7998	167.787	6.792	38.5779	28.9461	9.85642
308.1432__6.23	N-Succinyl-L,L-2,6-diaminopimelate	0	0.105536	0.412811	0.455933	0.105329	3.78455	1.51202	0.125873	17.7034	0.137116	1.46448	0.277649	0	0	2.36315	0	3.9951	0.560077	0.468842	4.44748	2.70639	0
242.175__7.91	N-Undecanoylglycine	0.00559427	2.63137	0	2.9179	0.543823	2.56397	2.81384	6.33986	1.01039	1.85438	1.40259	3.46752	4.0541	1.17938	2.86227	8.09113	4.18428	0	3.36124	4.84818	4.81833	0.987225
351.1385__7.84	N-Undecylbenzenesulfonic acid	202.124	382.255	664.567	228.548	39.4143	98.7277	159.143	271.285	1115.95	37.8071	389.274	323.87	739.723	509.042	187.334	41.6887	369.752	848.891	136.557	372.848	256.108	3180.2
391.2845__8.79	Nutriacholic acid	68.1343	33.0059	272.344	40.5266	43.92	27.585	217.806	110.704	97.0295	97.8516	137.41	94.6681	44.4773	59.5184	313.761	49.6866	112.061	208.567	40.0125	86.0817	60.867	53.6308
278.2485__9.59	Obscuraminol A	0	0	0	0	0	0	0	0	0	0.0879585	0	0	0	3.71793	0	265.73	0	0	0.108276	0	0	0
337.2377__13.69	Octadecanedioic acid	160.82	143.955	235.618	182.688	48.5898	39.7156	151.371	303.931	411.38	174.234	418.665	241.175	187.569	87.4012	156.545	162.952	309.913	750.546	36.6969	49.5364	59.8247	97.7686
386.3269__8.24	Octadecyl fumarate	7.40476	70.5395	5.0522	72.5686	126.37	22.6968	37.0133	0	10.6002	38.9862	20.2731	8.44639	5.72215	17.3899	0.31182	19.9033	17.5638	22.4406	12.5667	26.9925	3.67759	12.2372
319.1394__7.27	Octanoylglucuronide	10.0491	0.328697	0.646301	0	0	0	0.383606	3.32091	2.02596	0	4.11886	0.212219	0.110962	0.171509	0	0	0.439087	0	0	0.362076	0	1.16886
424.1987__6.18	O-Desmethyltramadol glucuronide	139.492	134.207	919.164	153.142	1118.43	133.016	95.1454	176.079	100.827	132.012	214.091	140.215	251.918	81.0531	91.7531	419.908	146.433	416.727	279.293	68.6272	50.1064	1930.97
618.3385__8.71	OHOHA-PE	0	0	0	0	0	0	0	0	0	0	0	0	0	0	0	0	0	0	0	0	0	0.373849
282.2794__17.95	Oleamide	8.31299	42.8772	14.8147	17.7339	13.9341	79.6678	10.0078	7.34765	5.23912	2.98064	4.10785	3.62305	0.663797	182.419	31.9211	4751.95	50.0644	24.1888	414.04	103.682	66.5427	12.4719
321.2178__4.32	Oleic acid	8.24476	60.1308	96.1021	14.8582	0.810872	1.56204	9.07342	0	11.3371	0	2.62409	13.1722	5.1568	19.3992	48.1762	35.3336	13.422	51.9146	94.675	3.21479	17.0695	23.8376
464.3166__14.3	Oleoylcarnitine	4.84425	100.182	21.6732	33.0702	1.70994	8.36498	71.0333	29.8581	46.1356	41.1488	50.3754	7.62689	13.8724	1.63557	5.99634	8.36602	24.8239	96.8044	15.2566	33.3789	0.297665	26.6441
129.0547__7.78	Osmundalactone	0	0	0	0	0	0	0	0	0	0	0	0	0	0	0	0	0	0	0	0	0	0
201.1142__10.75	Oxalic acid dibutyl ester	46.1755	60.9907	25.9865	70.7395	0	66.03	97.2295	79.0412	113.637	0	80.3312	93.781	78.306	53.7523	56.471	4.29806	82.3403	38.1203	0	42.3093	73.4453	141.792
353.1785__8.45	Oxybuprocaine	15.5807	47.2204	65.0794	47.5963	214.093	3.75948	65.5726	13.9991	112.112	90.1922	161.959	0.461582	46.1033	144.161	36.2149	7.63477	71.7995	94.535	48.8538	33.5003	37.4513	57.551
383.1758__7.7	Oxyphencyclimine	0	0.20379	0	0	302.253	268.511	0	0.232178	2.14754	0.381841	0.494995	0	271.976	410.731	0.884748	0	0.435971	0	461.834	476.028	0	267.004
529.2896__13.89	PA(8:0/14:0)	0	9.36026	30.212	2.612	0.666656	7.59332	23.623	10.1137	9.3202	7.41199	9.96441	0	17.6449	0.793457	7.50821	2.4267	3.97243	10.0527	6.21845	6.06562	2.10626	7.42072
571.3362__19.39	PA(8:0/17:0)	0	0	0	0	0	0	0	0	0	0	0	0.00222402	0.0856364	0	0	0	0	0	0	0	0	0
274.2744__6.68	Palmitic acid	208.71	312.075	244.784	296.943	393.937	626.892	322.714	132.372	233.333	185.132	223.772	243.872	163.491	212.94	215.207	584.322	275.944	262.548	468.076	254.592	419.481	98.8081
304.2322__7.05	Palmitic acid(d3)	19.5246	9.36283	18.1859	11.7789	13.4485	2.9229	1.46867	15.8472	15.8977	3.83784	1.86703	6.9652	14.1097	17.5478	10.7114	6.08534	1.07589	7.40744	6.04273	9.25679	5.56347	30.2759
256.2639__17.52	Palmitic amide	3.38804	15.3685	7.2713	14.3154	16.5811	71.7921	6.53746	5.80611	9.19058	3.64928	10.5012	2.19923	0	64.6066	13.3443	606.603	53.8457	60.6982	148.657	45.5721	47.8423	7.87035
320.2566__11.2	Palmitoleoyl Ethanolamide	0	0	0	0.0630321	0	0.468681	0.0530647	0	0	0	0	0	0	0	0	538.213	0	0.433136	0	0	0	0
310.2382__18.11	Panaquinquecol 1	1.50406	7.93185	0.538559	9.71593	0	64.0313	16.6414	13.0461	21.2283	5.7228	19.5262	4.28863	0	3.00151	22.2105	14.1831	34.7741	12.5532	27.3266	4.42299	20.1179	4.60093
379.0726__5.3	Pantetheine 4'-phosphate	2708.95	2645.41	1807.82	916.624	21.8213	1911.52	14.5816	2573.3	3055.06	2811.58	2364.36	748.235	18.9671	3619.34	1409.04	913.243	1689.09	2136.62	4220.87	314.359	657.887	377.574
384.0862__6.21	Pantoprazole	45.9853	46.0521	247.669	266.97	0	240.421	1.44989	194.365	719.185	38.0012	103.232	63.01	10.2608	330.255	255.667	2.10486	257.694	92.3024	240.824	103.72	311.021	0
290.0263__7.42	Parathion	10.285	32.7656	37.1071	23.1809	33.4934	63.3236	42.6149	52.2934	76.2441	14.1487	46.3932	42.3492	56.9684	25.9752	41.4311	24.8038	38.6111	73.7856	45.632	50.7254	33.1204	65.7396
560.3354__7.51	PC(0:0/20:4;O)	0	128.982	742.071	338.652	0.367828	129.867	238.274	26.7717	78.5146	242.226	76.3577	44.2884	187.551	0.0453404	43.0769	1.29187	62.2486	129.323	77.5218	214.638	8.38282	64.6256
566.3831__14.99	PC(10:0/10:0)	26.8588	16.5592	107.196	27.3826	0	68.5471	58.5507	1.44976	86.269	7.23503	64.9513	6.2512	0	0	58.3928	16.8919	63.1548	147.612	5.96065	81.3325	81.2328	20.3202
736.4867__15.44	PC(14:0/15:0)	53.7337	20.4975	19.6443	74.5984	0.846191	0.883423	11.5953	56.1874	11.1831	20.9393	35.5625	40.6553	28.0578	43.1838	3.94003	4.19971	17.9349	9.13726	72.2716	42.5157	55.2418	48.4907
554.3132__8.76	PC(14:0/2:0)	103.857	302.503	485.041	70.0909	0	26.4117	115.738	42.9681	123.5	26.7196	154.898	67.0839	44.7984	15.5258	182.933	80.351	102.235	145.733	7.18689	98.5505	166.928	37.7577
754.5408__17.12	PC(14:1(9Z)/18:0)	1371.06	496.714	723.849	132.797	1301.92	5190.76	1537.52	791.02	432.409	516.539	546.619	1334.56	18.2304	1009.91	1011.28	3074.13	1298.12	2315.67	4968.92	3047.65	2326.3	8132.62
778.5394__18.1	PC(16:0/16:0)	5.7164	4.61682	0	0.141846	5.48782	35.4374	3.23742	11.0889	0.718079	0	51.1493	0	0	0	22.849	446.046	56.1833	4.54001	20.4565	72.3753	127.753	610.788
560.3351__7.27	PC(16:0/2:0)	8.48872	24.6261	93.7629	30.2113	0	17.649	24.0567	3.68741	7.94694	23.203	9.80228	8.45306	15.8824	1.0401	5.46886	0.34613	9.35257	32.2808	8.91505	14.426	1.03574	8.9608
578.3857__14.65	PC(16:0/5:0)	1.3405	16.863	1.31116	23.3883	17.7569	6.75578	16.1618	12.0768	8.79349	16.7412	49.3272	14.1115	16.2746	3.64357	9.27933	25.7001	25.9165	18.599	6.27823	6.60092	7.86584	4.55556
536.3348__6.91	PC(16:1(9Z)/2:0)	48.4178	27.1198	98.8765	52.8465	0.229126	37.4551	46.4989	33.8369	59.617	41.0412	22.9768	26.29	58.6154	57.8057	42.893	17.3464	37.6287	139.808	17.248	13.8187	28.7206	28.8698
636.3889__5.71	PC(18:1(9Z)/4:0)	2.5664	0	0	0	0	0	0	0	0	0	0	0	0	0	0	0	0	0	0	0	0	0
878.5944__5.7	PC(22:6(4Z,7Z,10Z,13Z,16Z,19Z)/18:0)	202.408	8.25641	1.9535	9.37415	891.009	200.661	58.4395	114.476	516.045	424.725	66.2096	3.66263	129.26	113.809	87.4021	124.909	35.4189	8.31519	28.585	38.2547	111.962	261.377
442.1612__4.09	PC(4:0/4:0)	9.80568	6.67278	0	12.4787	0	10.5845	0	0	0	44.9235	0	0	8.44298	14.4046	0	0	0	0	0	0	0	8.95529
384.2147__5.77	PC(8:0/0:0)	619.834	604.101	633.86	347.374	4.88187	299.564	408.433	459.558	1122.97	54.9409	877.377	499.533	996.752	333.153	711.344	78.9135	561.68	989.56	55.7845	576.837	400.173	945.657
498.3194__9.18	PC(O-14:0/0:0)	35.5044	1.50087	63.1892	44.9684	8.80973	33.5792	55.4592	42.6318	42.1784	27.8409	39.0393	40.5868	53.6073	14.2682	10.0207	14.2598	19.7194	107.982	14.0584	17.3488	19.6495	37.8389
412.2462__6.5	PC(O-8:0/2:0)	632.653	573.21	455.104	265.261	7.8668	285.247	273.894	266.98	1037.65	65.2071	798.38	481.963	712.783	300.46	670.344	98.2294	578.108	1214.08	54.892	493.279	353.34	621.283
464.3173__16	PC(P-15:0/0:0)	28.2993	390.398	944.882	331.984	54.3541	7.65099	1257.71	709.403	721.732	438.737	597.867	246.169	654.06	99.7727	544.325	102.784	289.692	531.305	174.832	397.306	161.512	104.556
536.407__16.54	PC(P-20:0/0:0)	29.5045	71.2299	66.3853	71.2922	93.4055	93.0256	69.7632	34.1858	335.808	264.629	487.994	43.0796	83.4139	6.32315	15.9498	88.2609	110.091	343.502	32.937	73.9142	92.4614	50.0789
444.2536__10.83	PC-M6	182.882	119.557	131.46	174.239	0	458.354	486.669	320.973	734.243	10.4618	500.847	220.22	124.455	131.942	241.394	3.60002	414.723	262.365	4.04041	189.836	256.799	308.62
292.0814__7.42	p-coumaroyl-homoserine lactone	62.848	144.218	207.77	85.9968	79.7169	155.663	86.9886	135.068	222.691	28.0337	108.338	125.358	152.974	108.268	113.15	45.5374	91.5001	144.718	99.6361	138.579	121.695	389.963
650.4007__14.59	PE(12:0/14:1(9Z))	1230.94	26.3679	17.676	153.54	6.08066	10.0388	43.7649	11.9574	29.3466	50.6708	55.8498	5.50697	18.2511	80.2406	18.1952	5.84803	10.3852	20.184	24.2413	0.504517	2.32703	35.2759
690.4763__10.74	PE(14:1(9Z)/P-16:0)	31.982	141.774	86.2355	218.477	0	315.283	105.615	35.0929	122.626	0	127.204	208.683	158.825	88.0785	53.2485	1.26492	92.3477	72.8871	0	63.6724	90.5154	122.783
710.4526__5.33	PE(14:1(9Z)/P-18:1(11Z))	0	0	0	0	0.27652	22.2351	4.21594	4.18383	16.6959	0	5.77514	0	1.16254	0	12.0728	0	0	702.966	26.2333	4.5536	0	4.57541
868.6226__5.3	PE(18:1(11Z)/24:0)	1.35382	14.5778	3.38464	8.54163	0	58.3654	0	212.612	234.45	248.6	228.931	5.4725	0	0	138.832	9.44586	155.318	208.205	1.71741	4.36954	5.68124	0
870.5878__10.3	PE(18:3(6Z,9Z,12Z)/24:0)	2.19476	0	41.5512	0.451334	0	0.0849886	84.2131	3.38169	173.425	6.83192	18.0476	6.33838	0	722.249	0	3.77271	282.708	19.0837	0.679626	6.75159	8.50634	0.932617
722.518__17.66	PE(18:4(6Z,9Z,12Z,15Z)/P-18:0)	687.045	3.88162	202.313	436.972	3.29896	359.566	403.874	1562.27	545.208	1322.1	1063.04	0	0	438.543	140.804	2.99567	1177.48	344.271	692.105	307.747	93.3043	290.146
750.549__18.07	PE(20:4(5Z,8Z,11Z,14Z)/P-18:0)	7.88397	42.9359	9.66649	11.7187	69.8642	15.5933	315.447	297.281	268.768	421.544	232.292	124.164	54.5469	7.5207	385.088	81.9795	525.848	279.893	90.491	35.303	103.987	58.8035
436.2838__18.42	PE(P-16:0e/0:0)	0.447153	0.14538	0.0108624	0.137904	0	0	0.0591178	0.686554	0.399553	0.397382	0.175498	0	0.0633101	0.393027	1.31303	0	1.61445	0.0915865	0.00119172	0	0	0
460.2697__9.02	Pectachol	25.7603	37.6821	25.044	44.0586	6.16295	93.7666	51.6189	12.4157	62.8363	22.0985	27.9108	24.5079	9.24178	22.3356	44.2856	143.238	44.8888	43.6037	100.328	96.4485	107.115	7.37277
768.1792__6.69	Pelargonidin 3-(6''-malonylglucoside)-5-(6'''-acetylglucoside)	193.935	120.752	0	116.257	99.1283	0	230.312	203.034	10.7413	0	147.454	102.467	0	55.6877	88.5898	188.748	204.005	0	172.617	0	178.575	0
713.1924__5.22	Penicillin G	490.785	772.527	0	89.1988	3.69003	1348.78	1470.38	1290.22	0.181274	0	1004.66	279.01	1899.82	363.377	1037.09	44.2868	834.432	1.79777	25.4945	382.192	193.91	1.83289
398.9377__12.01	Perfluorohexane sulfonic acid	79.5929	0	50.487	0	107.996	0	78.9655	1.22441	40.4604	39.788	111.848	0	0	28.2381	44.2107	199.397	760.89	6.04405	0.155304	32.6262	0.728125	57.4697
337.1648__6.62	Perilloside A	2857.96	2600.42	3443.73	3491.33	26.8657	2337.87	5932.08	4587.06	5216.62	1256.32	7032.85	2916.23	3055.04	2671.94	4594.89	1010.32	4269.64	4701.65	839.362	2963.87	2369.89	3786.93
387.2552__8.2	Perillyl acetate	26.2762	57.1829	81.6087	209.275	20.0717	18.6436	51.1249	35.4366	104.231	61.9897	77.9939	45.3209	17.8879	42.9651	17.7726	34.2437	70.7042	119.684	25.1728	36.7386	26.3318	2.7847
149.0975__7.04	Perillyl aldehyde	0	12.6616	20.6083	0	47.1152	12.6151	2.70846	4.57992	56.5986	0.164181	1.33358	0.208167	1.81159	2.87155	0.50104	0	0.71177	22.5242	2.7573	1.96686	2.16364	85.9059
383.3161__19.56	Persenone B	0	2.18371	0.743916	0	0	15.7728	0.740067	0.21376	10.8956	0.0413463	0	0	0	0	2.57974	0.943329	2.50416	0.000560869	0.182663	0.159164	15.5086	4.5569
385.2748__10	Persicachrome	8.3964	10.3677	9.15	10.8193	2.6061	10.9328	15.8006	14.6079	16.9773	8.35272	13.2262	15.4948	10.5574	16.5882	7.50527	5.26038	11.3035	7.21136	9.66128	15.4512	34.2511	6.60154
718.4661__17.3	PG(13:0/18:4(6Z,9Z,12Z,15Z))	0	3.17876	0	3.21686	0.557404	0	0	0	0	0	0	0	0	0.0138207	0	0	0	0	0	0	0	0
703.4581__4.53	PG(a-13:0/18:2(9Z,11Z))	1.61734	1202.13	0.307373	44.3818	0	200.818	164.974	0.0162699	42.5263	85.6861	150.084	80.6871	0	11.0032	130.796	0	145.465	19.3293	0	52.74	35.8642	0
767.3905__7.91	PGP(a-13:0/a-15:0)	0.563599	6.50797	251.9	4.55057	170.855	0	2.93466	0	2.77618	3.55185	33.0967	0	11.6331	28.2654	0	0.242188	2.00815	13.1207	2.42871	0	1.18188	238.669
720.4482__4.53	PHDdiA-PC	1.67008	742.937	0	25.7737	0	102.48	97.2179	0	18.7098	50.346	73.3454	47.0012	0	5.71497	86.6026	0	88.829	5.59525	0	34.6674	17.507	0
526.3897__8.18	Phenbenzamine	0	0	0	0	0.113794	0	41.0094	5.26628	25.0049	0	11.2769	0	0.00015213	0	3.36368	0.161743	8.04111	8.52695	0.453213	0	0	0
428.3009__6.35	Phenformin	38.0018	37.8676	45.5155	120.412	131.64	26.1095	144.21	48.5764	36.1554	53.3226	265.441	79.2661	317.641	144.537	93.4061	56.9501	238.563	66.1601	33.5423	170.643	29.4234	71.4375
139.0402__5.26	Phenol	36.7866	88.0262	0	57.653	20.8535	0.0116067	117.589	338.228	130.309	62.6931	333.264	1.02963	109.271	10.5515	11.55	2.68095	61.4052	33.0713	13.6376	5.02601	0.597349	91.2335
172.9917__9.56	Phenol sulphate	0	0	0	0	0	0	0	0	0	0	0	0	0	0	0	0	0	0	0	0	0	0
263.1047__4.51	Phenylacetylglutamine	553.269	188.318	546.006	1.08139	427.173	26.2604	81.9196	1265.79	230.35	129.67	178.854	251.829	1912.22	111.512	228.539	453.325	463.743	1719.43	621.976	380.448	357.493	232.901
167.0702__7.44	Phenyllactic acid	2.66438	25.3515	66.5658	10.1928	22.6735	46.513	26.6241	49.6291	209.596	6.34843	35.5133	21.9982	30.1784	27.1483	37.8805	5.07146	33.6106	78.931	17.1738	34.2694	26.9526	177.464
710.3891__8.69	PHODiA-PC	0	0	0	0	0	0	0	0	0	0	0	0	0	0	0	0	0	0	0	0	0	0
389.9745__1.33	Phosalone	118.189	107.233	129.937	81.2192	25.3742	93.039	99.0783	90.6574	94.4846	64.3489	99.8965	152.269	64.7661	93.8464	149.864	110.135	108.374	114.366	30.2264	58.2438	66.3794	40.754
185.0807__16.63	Phosphorylcholine	34.2257	109.881	73.528	159.157	2.11646	359.474	114.318	2.39616	175.85	5.53888	32.4152	61.705	3.358	20.1575	168.705	440.842	193.565	248.01	485.192	700.15	232.966	7.17309
543.2535__9.04	Physangulide	0.541178	11.0567	77.9354	6.39988	34.2135	2.9e-06	7.72862	8.04081	0.0900157	0	18.7582	119.203	51.1197	15.2526	3.74433	25.5005	28.3598	171.958	24.9584	0	46.2706	0.693051
583.4692__19.8	Phytoene	24.9546	33.4064	55.1191	42.4075	256.221	150.154	69.705	117.251	360.62	162.57	82.9532	50.7315	39.393	23.8306	68.5805	238.778	107.599	109.021	65.5392	69.3005	103.845	107.919
827.4418__16.64	Phytolaccoside E	121.215	225.313	187.775	350.591	5.32531	3123.92	1371.21	28.4177	2820.69	81.4009	588.602	86.6022	4.22964	65.7254	850.19	4353.3	2174.29	2474.24	1057.79	1598.61	483.771	5.69165
823.5346__6.79	PI(14:0/19:1(9Z))	0	0	0	0	0	11.9832	0	0	0	0	0	0	0	0	0	5.99084	0	0	0	0.646534	0	0
917.6012__12.96	PI(17:0/21:0)	1.07268	23.5099	73.4296	54.9349	0	1.45915	49.8993	1.6152	39.364	3.01943	5.98584	6.05757	12.2845	1.61987	2.61049	0	8.6289	22.4364	0.808594	20.6727	3.46091	25.4872
879.4991__7.93	PI(20:4(8Z,11Z,14Z,17Z)/16:0)	18.7745	24.1062	18.6861	0.685788	0	0	15.308	0.124574	1.26155	0	0	22.4919	0.902227	29.489	0	1.12319	0	145.073	2.3568	0.0298162	0.00145442	14.7362
434.2753__16.61	Pilocarpine	46.477	60.6212	61.8916	81.1821	6.63783	153.662	110.146	14.1175	174.654	37.356	88.4404	38.0206	0	52.2093	53.6578	167.273	105.076	128.487	163.043	183.758	144.336	12.1391
479.2647__6.64	Pimozide	3.68893	13.1217	0.748468	0	61.6432	0.325058	0.012948	13.1837	9.92092	0	4.04672	8.14253	1.10313	4.31403	11.7523	3.1851	3.44415	18.3694	2.84545	7.58223	0	1.82176
730.2782__1.53	Pioglitazone	656.39	938.646	1228.23	489.452	0	420.002	881.485	838.865	83.5279	2092.21	637.575	703.454	394.094	617	713.744	294.354	978.273	1227.82	537.129	308.145	738.245	296.467
305.1864__4.72	Piperanine	39.4252	226.74	1464.95	57.1466	0	0	68.7911	0.484497	272.035	0	24.4018	33.5827	3.65964	22.3399	42.8999	0	31.5703	235.756	25.8181	4.16086	17.6953	271.504
286.1442__8.7	Piperine	1.57737	9.90153	31.8913	4.6093	0	1.4679	8.60477	14.3471	11.2818	57.7047	5.78618	22.5949	7.65352	0.926354	24.5208	1.39007	5.87886	4.99633	7.14606	6.62134	43.9729	3.813
715.3161__8.94	Pisumoside B	67.5382	0	436.585	51.8661	0	4.87224	114.156	28.0794	141.078	66.8905	142.052	1.81445	8.42865	8.50415	9.97382	7.76543	10.1316	212.601	16.032	72.7153	0.686768	18.5054
438.2082__6.17	Pivmecillinam	39.1854	14.4273	7.88591	5.14374	13.0356	1.5493	57.2139	6.02438	3.869	33.6555	49.6521	0	5.44577	1.70233	0.505282	7.21205	9.14223	6.48878	0.70546	1.37103	1.39554	25.173
487.2597__7.98	Polyethylene, oxidized	66.7703	79.3112	21.878	74.9351	0	101.322	104.66	129.468	162.714	0.403958	118.039	101.232	104.829	62.0611	75.3242	0.262329	113.862	58.4142	0	72.8576	94.1302	161.508
341.3053__15.22	Polyoxyethylene (600) monoricinoleate	47.8058	72.6272	72.688	67.9071	36.1104	124.502	96.172	58.4315	116.466	198.837	127.327	20.0097	19.8761	37.2693	45.6342	48.3394	53.7216	195.185	149.63	113.514	144.013	96.916
997.6347__11.88	Polyporusterone B	16.5272	505.743	279.543	576.804	0	387.394	378.19	102.574	143.648	312.635	418.987	122.431	115.044	211.322	161.448	306.384	183.143	122.529	172.754	33.187	90.7723	44.0441
452.3186__14.63	Polysorbate 60	48.2362	50.0908	124.481	103.791	23.1064	37.5335	163.78	106.543	162.232	176.137	219.989	46.8489	18.7906	41.1775	36.909	27.6448	99.5875	294.134	84.4433	170.89	21.7939	97.2852
625.3572__6.79	Ponasteroside A	48.6184	73.0736	216.698	60.933	83.2841	11.2264	45.0037	48.7478	56.3882	167.066	235.074	85.7233	50.4679	44.639	35.8567	20.6226	134.956	508.04	54.6519	21.9113	34.8965	420.648
361.2392__9.61	Pregnenolone	1.32722	1.46866	29.2682	72.4814	8.89157	92.136	31.1866	117.668	15.4585	26.7991	57.9386	106.409	170.891	45.1108	56.7123	58.4647	35.6955	25.0473	43.7925	40.1543	45.7192	30.6751
395.1907__14.68	Pregnenolone sulfate	0	0	0	0	0	0.925082	0	0	0	0	0	0	0	0	0	0	0	0	0.0202427	0	0.000233242	0
221.1642__4.71	Prilocaine	33.5128	7.74797	8.29472	5.11908	9.90225	8.92249	13.7194	14.1972	13.0472	15.7141	10.689	7.12325	1.2962	25.2807	11.1975	88.48	12.0737	6.22749	7.69215	5.51598	7.90267	7.33313
373.3426__16.26	Pristanoylglycine	19.4881	0	1.21101	12.2832	0	1.40613	1.8851	1.06882	3.26155	8.27325	5.16075	0.55596	0	8.18618	0.0558367	0	0.0228847	0.013049	28.2325	5.29205	2.36168	2.79549
460.3424__5.56	Procarbazine	0	4.43219	0	0	0	4.97435	3.42045	0	0	0	9.42098	0	0	1.03993	5.06857	0	9.20861	0	0	0	3.58958	0
601.2667__16.32	Promazine 5-sulfoxide	0	0	2.08038	1.00943	12.7812	0	2.03372	5.76428	63.8848	29.1102	57.7065	53.9171	0	12.0954	16.9347	2.79263	23.5992	57.7665	0.0163438	12.4568	0	0
399.1393__6.6	Propofol glucuronide	71.6505	3.6221	53.504	29.2398	0	58.6723	198.085	220.595	165.947	65.5175	133.04	1.36357	8.40076	4.10325	219.458	21.6925	164.554	147.072	9.59332	1.71298	3.7538	3.66342
208.1333__3.89	Propyl cinnamate	53.0672	68.4459	62.7068	55.1852	50.3465	476.452	151.722	1074.39	172.369	108.707	47.7597	85.7814	73.9409	99.9138	63.0573	56.1236	189.679	78.3328	74.7846	91.5365	92.4179	170.053
562.3512__7.76	Prorepensin	0	33.861	125.613	63.8359	0	10.3945	65.3478	1.77005	12.7188	49.2142	2.76245	1.15094	18.6495	0.761147	4.28411	0	5.78375	4.59417	5.57518	9.34301	0	15.15
730.5431__15.68	Prostaglandin F1a	4131.51	51.7075	133.977	479.957	942.018	3460.8	1664.22	2010.31	119.199	1.64504	5.65708	18.9392	37.9015	91.2546	1581.91	3082.32	1397.43	938.151	639.219	4526.04	15383.4	8348.78
496.02__5.24	Protogonyautoxin I	1.5419	3.52664	30.7273	6.33393	1.59224	62.6624	155.345	11.172	3.74001	11.9025	13.5675	1.53564	28.0053	20.841	97.4007	1.25967	45.8771	34.2331	11.3565	2.00212	5.86847	61.26
624.3882__15.88	PS(12:0/12:0)	18.3576	15.3255	4.86038	62.3061	9.01512	0	29.1794	15.2049	30.6284	63.6191	77.1231	0	0	0	4.93316	0.919373	11.0595	17.7953	18.2189	1.17548	4.03386	2.29527
690.4352__15.06	PS(12:0/17:2(9Z,12Z))	1.15884	20.6925	0	55.7375	51.6139	0	0	0	0	0	0	0	6.9365	0.00637881	0	5.39694	0	0	3.26349	1.90881	29.6323	7.07156
758.4293__7.42	PS(13:0/18:4(6Z,9Z,12Z,15Z))	264.855	2.01096	13.3032	123	6.98702	0	0	0	67.0084	0	0	0	1.8587	143.674	0	0	0	0	0	0	0	0
678.4353__16.22	PS(14:1(9Z)/14:0)	58.8287	851.264	0	611.873	81.6333	1.37065	1.71622	1.2316	0.785925	0.745855	0.596191	0	0	0	0	26.3289	1.6417	3.42132	0	3.70776	1.92491	0
704.4509__16.47	PS(14:1(9Z)/16:1(9Z))	2.30048	47.0169	0	42.0546	0	0.00244511	0	0	0	0.0728831	0.0010904	0	0	0	0	0.706879	0	0	0	0	0	0
816.5692__12.92	PS(14:1(9Z)/24:0)	1049.02	531.739	382.529	488.003	381.475	222.502	618.947	370.169	635.903	591.908	477.851	196.118	460.474	778.922	375.454	101.78	704.093	423.744	594.647	582.588	380.24	165.999
816.4784__7.63	PS(17:2(9Z,12Z)/22:6(4Z,7Z,10Z,13Z,16Z,19Z))	71.3144	103.624	607.794	329.707	5576.05	57.6995	100.214	27.08	693.938	394.892	952.295	195.4	173.292	540.567	27.9511	65.3875	76.7573	405.86	88.1045	47.8422	62.3621	225.285
788.5468__18.1	PS(18:2(9Z,12Z)/18:0)	13.647	4.86291	285.299	4.96146	7.7338	17.3314	10.4727	25.4132	3.72368	4.71473	9.10218	0.631009	0.558064	14.0667	1.45771	3.69727	25.1735	5.02562	6.81345	1293.61	0.0590396	0.607304
898.5839__10.88	PS(19:0/22:4(7Z,10Z,13Z,16Z))	0.36876	15.4003	4.35507	66.1216	55.1592	121.64	44.0505	117.719	53.8613	79.0333	74.1527	60.3851	32.6152	2.29689	73.3476	161.754	79.6436	103.376	93.3035	65.5732	56.9381	54.6998
594.2852__12.53	PS(22:4(7Z,10Z,13Z,16Z)/0:0)	1.97668	46.5196	68.2945	96.4688	10.4627	131.035	87.2266	33.4297	18.9335	37.7394	63.518	51.1616	71.8189	33.141	45.1091	75.3261	43.078	31.8174	70.634	55.1177	71.1114	48.2104
904.5355__12.53	PS(22:5(4Z,7Z,10Z,13Z,16Z)/20:3(5Z,8Z,11Z))	57.4462	90.1295	109.372	61.8619	94.5587	21.8492	23.8157	110.075	72.3079	98.7904	45.1578	0.766174	0	49.515	57.019	20.789	24.1038	10.5604	23.6346	77.9146	98.9733	77.1991
926.5472__10.34	PS(MonoMe(11,3)/DiMe(11,5))	34.6631	183.939	128.841	89.6794	48.5195	2.67474	25.0347	0.654053	98.5556	19.248	141.17	78.8663	270.448	416.34	1.00644	12.0067	13.6876	102.008	11.9295	33.5233	8.79108	542.164
726.475__10.55	PS(O-16:0/15:1(9Z))	2.18173	0	2.45129	1.54333	0	5.70648	0	1.38251	0	14.6839	3.1473	3.4072	0.615021	0	6.20712	1.20212	2.05429	4.15392	0	0	1.58752	0
538.3513__11.69	PS(P-20:0/0:0)	37.6192	61.3775	179.608	17.1131	0	15.6738	40.4658	0	39.166	0	24.2572	15.4794	3.72813	1.03717	84.2711	21.6855	45.4455	63.7084	0.567505	65.6033	115.19	13.5537
374.2545__5.37	Pseudooxynicotine	0	2.44257	0	0	1.52271	0.60376	9.42794	0.420898	1.89449	3.08785	2.25128	0.733047	0.503036	0.697403	2.03561	0	0.780502	0	4.37198	0.308807	0	0
426.2854__6.15	Psilocin	4.72359	1.65026	8.03194	21.6933	52.8128	2.44243	17.6158	1.91739	7.11767	2.34689	51.1592	8.49341	35.5254	42.6334	10.3531	6.24847	40.4541	6.06185	4.97395	49.7158	2.43224	16.2713
296.259__7.66	Punicic acid	0	0	0	0	0	0	4.27998	1.50186	1.12513	2.26595	2.21781	0	0	0	1.3412	96.6132	3.04864	2.06392	2.40725	0	0	0
397.2066__10.19	Pyridoxaminium(1+)	28.3469	41.8932	123.585	4.76239	678.825	40.9675	38.5857	0.500916	11.9861	39.8949	57.3575	147.113	23.5346	18.2968	480.359	29.9157	1.40881	107.144	72.7589	5.61929	495.979	84.8433
111.0438__1.14	Pyrocatechol	27.7885	86.9811	82.5702	74.6022	0	118.094	90.6487	0	66.6508	113.981	55.0089	0	42.854	96.3935	0	46.5905	69.7416	66.7003	111.075	72.5782	74.0568	0
194.0659__6.62	Pyruvic acid	2074.46	1930.84	2616.63	2436.26	19.4515	1338.7	2714.57	1936.32	2213.54	635.501	2458.9	2062.97	2288.23	2488.42	2507.74	772.123	1999.18	2225.48	662.914	2100.08	1876.87	2062.09
430.1347__8.9	Q	22.385	0	100.519	35.8623	0	7.01894	26.6836	7.21964	29.9962	20.0433	29.0744	7.12394	12.1463	12.4869	4.84586	17.3743	5.85927	37.3201	31.9554	55.7003	8.58941	11.9785
871.129__5.31	Quercetagetin 7-methyl ether 3-(2'''-caffeoylglucosyl)-(1->2)-glucuronide	1374.67	1422.45	1129.51	1461.43	0	3586.8	0	4652.99	5307.62	4980.7	5079.47	1320.61	11.3591	1330.54	3533.72	2041.4	4090.21	4236.54	2923.31	2153.41	3229.21	763.856
765.1814__5.34	Quercetin 3-(2Gal-apiosylrobinobioside)	277.742	560.271	319.704	589.927	0	281.662	0	243.972	863.403	464.205	616.395	683.699	3.98392	542.867	327.999	167.849	418.007	526.218	168.532	380.503	318.347	288.555
179.1433__6.62	Quinceoxepine	416.936	412.876	690.745	521.546	1.86104	273.969	570.765	441.118	572.889	147.952	629.003	395.467	421.079	407.856	525.448	193.108	520.328	511.83	129.897	507.334	369.328	460.367
207.0419__5.3	Quindoxin	4140.84	5331.26	3530.78	5203.69	119.447	3174.09	151.8	4523.69	6545.84	5628.99	5112.7	5651.2	111.937	4803.56	2949.34	2046.25	3322.71	4787.04	6591.6	4905.47	5155.72	1022.19
385.1316__1.12	Quinic acid	928.528	687.224	838.738	877.764	284.237	763.142	1430.46	234.264	1401.57	1796.13	1568.48	226.696	750.446	920.48	335.79	460.675	1078.5	1708.75	359.507	576.7	628.92	952.461
377.2074__5.14	Remifentanil	16.9038	2.34697	3.46675	0.363524	1.13343	26.8863	3.92051	13.8425	15.4562	7.01289	2.60473	9.3493	3.07085	10.7288	9.59845	58.1026	10.4138	0	9.43808	6.32399	18.8477	0
516.3198__12.56	Retapamulin	59.8536	103.562	230.754	91.7844	38.1106	32.2028	50.5647	223.827	112.607	32.4675	174.891	190.678	182.37	113.345	143.279	75.3536	168.914	511.478	70.7501	76.1251	24.0793	136.008
463.2694__6.66	Retinyl beta-glucuronide	11.72	197.753	130.577	59.5625	89.3906	109.036	173.846	65.8043	152.945	248.541	133.691	195.342	69.0176	47.8103	8.61744	8.90864	13.8127	124.46	25.0006	42.5301	26.2654	107.502
177.1276__5.89	Rhubafuran	40.4473	76.2408	58.9139	54.5953	0.885059	63.9614	55.2328	12.8673	110.894	14.6987	123.742	47.0923	53.0538	63.1841	103.478	12.2321	76.1106	67.7965	25.3759	47.8405	37.2232	11.8437
316.2851__15.01	Ricinoleic acid	0.110156	0	0.0037314	0	0	0	0	0	0	0.00098936	0	0	0	0	0	0	0.0804437	0	2.97078	0.402176	0.000806633	0
431.1856__8.68	Risperidone	5.60863	0	0.398956	0.903976	3.32983	1.66917	8.9019	6.59307	0.939453	1.15929	17.7253	5.55659	5.36415	2.61378	1.91435	9.64399	0.427819	0.429581	1.39987	5.67564	3.61491	8.29885
275.2119__5.14	Ropivacaine	500.65	6294.95	7328.81	1753.14	33.5571	6.23662	1692.97	0	1573.11	0	1755.94	911.215	400.711	912.018	3195.52	3246.64	2695.26	3873.37	9325.37	466.408	1841.05	718.281
240.0685__7.7	S-(2,5-Dimethyl-3-furanyl) 2-furancarbothioate	0	0	0	0.481628	114.533	127.279	7.48444	0	0	3.06658	0	0.55275	86.1643	127.257	0	1.83421	0	0	127.774	130.111	1.41192	65.6386
452.279__9.82	Sambutoxin	0.00111392	0.0402819	0.000527863	0	0	0	0.155489	0	0.110283	0	0.0420036	0.730062	0	0	0.00395088	0	0	0.9921	0	0	0	0
264.1059__11.44	Sapropterin	1.01465	0.409821	4.55734	2.05683	0	3.11222	0.170166	11.796	45.0678	0	2.15956	1.99575	8.44977	5.7712	0.672363	0	10.7731	10.4335	5.15236	10.7211	8.2235	202.708
497.2757__12.06	Sarcoehrendin I	0.000538165	0	0	0	0	0	0	0	0.000324972	0.0248862	0.19435	0	0	0.178977	0	0	0	0.00155591	0.00707001	0	0	0.000608486
707.3296__7.93	Scillipheosidin 3-[glucosyl-(1->2)-rhamnoside]	0.574054	0	0	0.286255	0	0	0.60013	0	0	0	0.281673	0	0.2453	0	0.000796454	0	2.25606	3.72114	0	0	0	0.00669495
460.2699__9.55	Scillirosidin	5.54373	10.8926	7.13235	12.4712	0	28.0818	7.89732	0.363485	10.7741	2.73904	0.392975	5.93391	0	3.09826	5.55856	10.7884	6.38692	13.4944	21.481	29.8943	33.4132	0.307757
177.1023__3.33	Serotonin	0.472798	0.166087	1.10653	0.0881943	1.05613	0.718791	5.66485	1.17221	54.3947	23.7288	1.0314	0.270486	115.454	0.0715286	0.728736	1.39382	0.0634392	2.3446	0.659562	0.15792	0.300042	54.4466
609.3557__13.46	Serratamic acid	21.2688	133.778	61.4817	69.1057	31.298	40.0414	48.4291	15.9357	17.7876	23.7804	41.7698	34.0262	38.7456	55.9273	16.6711	75.9509	23.2274	47.7638	30.2362	36.6392	13.274	24.5158
437.1632__8.37	Serylasparagine	227.612	589.343	800.207	652.534	1409.43	138.633	356.149	151.812	477.294	482.666	835.672	184.494	796.726	1351.8	233.99	210.479	351.658	458.09	585.026	456.816	467.794	1079.65
863.1307__5.29	Shoyuflavone B	94.1065	166.734	67.371	134.692	0	30.5023	0	181.504	291.399	234.352	186.349	235.355	0	120.536	34.2274	5.18176	68.0203	157.645	419.126	87.5833	185.036	0
454.3292__9.22	Solanocardinol	34.7268	55.5437	79.8089	40.939	18.4166	41.6828	66.4376	52.8395	76.6842	38.9429	36.7106	51.6748	42.6736	14.626	13.5059	26.8356	16.5375	194.289	20.2957	25.8357	31.2472	61.718
403.306__15.22	Sorbitan palmitate	25.895	151.348	33.8371	22.2477	0	135.671	17.5569	5.02924	40.3766	349.036	75.0774	0	0	40.9922	3.0876	20.1677	43.6943	242.963	211.348	61.3961	223.025	19.0749
517.3917__17.96	Soyasapogenol D	93.5337	46.3179	108.973	75.1836	12.7257	10.0314	98.544	244.523	209.331	194.197	151.117	92.7958	84.9526	86.1632	158.516	28.8679	222.132	516.439	76.4298	99.7478	64.3586	32.008
437.1631__7.97	Sparfloxacin	26.8654	99.6816	209.892	178.302	245.724	22.3797	68.8953	9.00937	49.4925	89.1595	138.162	10.2376	116.636	187.799	23.7611	39.2958	68.143	69.6868	126.577	97.6371	74.8849	125.385
240.0686__8	S-Phenylmercapturic acid	161.602	131.315	127.807	153.892	0.218964	177.104	192.642	171.579	238.211	11.6474	192.345	184.355	109.866	161.848	136.991	66.8106	141.531	120.378	23.0226	160.902	199.586	177.105
302.3058__7.87	Sphinganine	1.44418	108.978	668.946	158.603	21.8311	52.5475	171.464	48.5508	93.4559	131.776	102.363	54.5281	173.276	3.01102	70.936	18.1773	49.4974	60.3347	57.8515	84.4953	42.1196	47.5291
380.2582__8.94	Sphinganine 1-phosphate	65.3163	379.383	2401.61	494.592	171.058	378.248	560.271	685.352	695.711	770.506	625.912	267.197	603.791	74.8341	517.971	87.1929	461.973	703.772	363.977	353.515	235.073	430.607
322.272__13.02	Sphingosine	7.96636	2.69844	2.16437	12.4195	30.661	25.9886	5.98842	25.953	6.42088	9.76305	17.1947	4.71808	1.67807	8.80855	2.35606	66.6626	6.40021	0.797287	16.8422	6.969	10.4001	7.16005
350.2113__7.21	Sphingosine 1-phosphate (d16:1-P)	122.92	441.874	550.622	367.756	71.0273	214.625	462.665	711.41	383.446	303.096	272.565	199.414	200.881	255.336	186.951	129.067	280.672	462.728	207.542	256.607	152.687	380.86
293.2136__13.51	Squamostanal A	2491.92	112.795	202.015	2119.25	0.204002	101.105	63.6324	19.0822	204.657	62.5555	104.14	26.8824	61.2179	1124.74	4.22125	18.6339	25.2722	9.75253	213.948	25.4965	26.967	84.2537
332.2636__7.87	Stearic acid(d3)	55.9558	33.444	83.3932	26.6252	41.2938	38.9813	43.6512	80.8114	52.4469	51.8752	29.5531	46.5038	33.0529	39.1463	52.4476	33.3387	30.697	51.1556	38.3671	37.7978	33.9109	59.5726
458.2673__10.83	Stearidonyl carnitine	87.1375	50.0086	59.0739	89.7153	0.859802	119.295	164.443	107.989	218.304	3.13257	161.954	92.3871	44.9814	60.8626	78.3132	2.65015	139.703	99.4476	6.3566	86.0349	109.098	126.261
345.3486__13.36	Stearoylethanolamide	20.1656	2.12482	6.65118	30.1957	34.3652	41.8375	2.86829	7.65045	2.12688	3.74875	6.24311	1.78487	1.77578	12.4642	2.14915	88.7786	1.6272	0.380554	32.7376	21.0919	19.2447	7.81798
467.2993__14.1	Stearyl citrate	0.454181	0.84004	0.332576	0.727254	2.34973	57.872	5.15554	1.89657	13.003	83.1762	19.3821	0.401101	0.495555	0.140018	0.447827	9.238	16.5008	99.5251	45.8052	10.1601	38.1359	3.49865
328.2486__6.39	Sterebin A	390.322	264.242	218.926	278.446	1164.97	291.193	324.612	51.5235	423.202	385.861	231.394	148.23	66.6963	346.685	144.134	367.358	155.618	419.258	204.968	195.958	103.538	61.0853
356.2797__6.99	Sterebin E	670.972	817.818	465.179	481.987	585.402	201.439	1322.49	507.247	536.715	509.138	891.603	478.458	361.813	692.621	294.834	336.292	480.978	1169.85	272.599	265.54	225.666	298.632
473.3651__19.26	Stigmastane-3,6-dione	30.4183	101.979	58.4374	61.7416	40.3256	18.1591	14.3573	45.475	29.6784	75.052	132.12	146.652	61.5095	31.2596	74.3024	27.4237	59.6727	153.632	19.3251	58.316	12.0816	78.8943
149.0612__6.5	Styrene	4.47089	2.02081	25.8523	0.474167	12.2414	0	0.336227	14.6412	0	6.79216	0	3.12286	4.2488	3.03715	19.6554	1.13586	2.34245	0.439682	10.8437	0	26.0468	0
407.1731__4.05	Suberic acid	703.908	1341.59	1510.51	1346.61	171.272	271.626	949.693	1024.3	1197.4	1043.46	1330.69	1040.97	765.86	1058.39	877.024	275.856	805.082	1625.64	828.099	847.936	1013.08	588.697
99.0085__5.27	Succinic anhydride	5.81663	46.4005	0	36.687	7.80103	0	82.8309	188.849	51.1775	38.2935	221.478	0	82.6621	0	7.8184	0	33.2838	12.3477	4.66533	0	0	28.926
298.0492__15.25	Sulfamethoxazole	30.9254	22.8829	35.325	20.3491	30.8661	26.4392	5.43572	3.54907	31.8882	24.6169	1.74631	93.0536	86.2107	36.5651	18.9632	9.38943	8.04819	7.01701	85.3784	80.3065	104.508	74.6567
285.1031__10.82	Sulfisoxazole	133.38	111.81	123.048	145.996	0.854248	125.686	134.91	106.939	163.149	5.00534	133.147	146.58	101.439	127.74	94.5597	63.3429	128.158	87.0196	26.4562	144.721	178.551	179.962
397.2054__8.88	Sunitinib	1.03188	5.2759	16.0373	0.755552	9.80602	0.767029	3.56425	0.470095	1.99741	4.05349	10.1585	1.14052	0.13617	0	2.58577	0	5.56539	6.9277	0.135071	0.0445932	0.157654	18.0145
208.1338__10.15	Synephrine acetonide	0.989179	0.124725	0.47508	1.24798	1.30374	0.31852	3.18597	3.09437	2.63471	1.259	1.96366	0.42692	0	1.94271	1.31966	2.15018	2.23992	2.06099	2.36744	0.986058	1.88443	1.35206
402.218__5.97	Talinolol	0	0.164185	0.187073	0	0	0	0	0	0.469111	0	0	0	0	0	0.750736	0.215698	0.792847	0	7.87479	0	0.356722	0
312.2175__5.96	Tanacetol A	153.83	295.022	208.506	132.806	174.197	98.7815	198.2	44.6501	216.928	235.909	316.522	188.962	88.8951	158.938	76.4492	150.597	263.048	337.23	75.8688	128.08	65.4489	27.2368
314.2326__6.17	Tanacetol B	2180.87	3049.59	2283.27	1834.82	3796.43	1492.48	2333.36	878.633	2678.15	1480.55	4232.13	1489.61	1093.97	1912.63	1330.69	1673.59	2894.46	3518.53	1205.76	1595.97	954.134	390.765
500.3041__8.33	Taurodeoxycholic acid	1.79816	1.75369	9.08495	1.97347	257.759	1.41569	0.97591	5.09948	2.35141	2.09819	13.2304	19.7504	18.9546	1.31981	1.02015	17.7075	2.57862	22.1285	0.613403	1.57331	2.10588	2.5384
584.2344__8.32	Taurolithocholic acid 3-sulfate	1.44954	7.21201	0.57251	4.74368	4.61993	7.84549	15.6934	6.46887	7.00516	4.02469	4.29764	2.15198	1.85966	0	2.20294	18.1348	8.62306	9.9328	5.54126	0.289795	6.29633	4.59234
367.1598__7.68	Testosterone sulfate	39123	42503.5	80487.4	49877.1	97555.3	23070.6	40216.4	13611.7	42675.4	46379.1	70088	21728.5	51819.2	89490.9	18888.8	28634.9	31703.5	70047.8	51247.9	35531	31303	133649
357.2793__7.8	Tetracosahexaenoic acid	58.4419	40.7587	175.807	735.189	26.8713	31.0152	317.822	87.9616	419.368	278.196	445.934	82.2809	28.7991	52.3648	44.0623	40.9977	93.2453	200.168	26.3211	51.214	56.882	27.0347
145.1219__7.71	Tetrahydro-2,5-dimethyl-2H-pyranmethanol	5.05082	8.46836	8.03791	7.55376	2000.71	1430.59	10.516	13.9026	5.44875	41.8472	10.6129	10.639	1080.57	1924.23	9.21315	12.5304	7.1436	12.11	2029.02	2393.99	12.4297	1791.8
585.2592__10.4	Tetrahydroaldosterone-3-glucuronide	80.407	214.75	190.847	232.993	155.83	175.051	195.052	230.386	166.228	146.962	209.41	256.488	268.767	165.293	178.768	253.209	161.59	98.5071	293.906	377.302	371.846	287.362
409.2258__6.57	Tetrahydrocortisone	11.0178	12.7643	23.6333	15.8848	178.114	20.6048	7.17987	6.70166	17.4966	12.8756	27.0909	15.7473	0	23.5901	3.85437	51.9275	13.4267	15.3404	42.4074	0	2.78101	187.899
373.165__5.84	Tetrahydrocurcumin	0	0.141907	0	0.532272	0	1.01467	8.58116	0	12.2143	0.952042	7.66857	0.0238935	4.01502	0.317332	5.33975	0	0.109436	5.10609	0.81763	1.09882	0	0
335.2588__16.25	Tetrahydrodeoxycorticosterone	7.84404	0	2.49792	0	0	0	0.672928	0.584793	3.66043	3.31323	23.5984	10.8306	0	0	0	0	0.976453	0.698257	0	0	6.75793	3.00503
544.458__19.79	TG(10:0/10:0/8:0)	26.5253	22.9368	74.896	16.1056	175.084	77.7388	14.4356	49.6546	159.54	110.344	1.02842	23.1165	19.177	2.85409	0.891464	189.712	64.9721	57.587	4.3423	101.528	190.41	130.734
591.462__19.66	TG(10:0/13:0/8:0)	53.999	48.242	72.878	72.2595	9.10614	2.07099	88.4088	65.4298	36.3991	82.2886	129.184	6.4551	6.39685	20.8939	83.6583	7.59109	87.2969	86.1896	29.8769	31.1101	50.1898	65.6673
516.4259__19.79	TG(10:0/8:0/8:0)	999.367	1074.44	3289.9	616.571	8213.89	4508.06	948.213	3992.2	5897.47	6536.36	98.6271	1889.48	1245.66	63.3265	94.1886	10087.6	3636.02	3756.99	417.549	4269.87	9115.22	6459.52
656.5871__5.31	TG(12:0/12:0/12:0)	16.6803	16.507	26.9089	7.64021	0	75.6706	0	187.95	146.872	145.985	171.245	12.3186	0	13.6699	136.273	18.4656	152.216	169.33	7.11209	13.5166	15.9928	0
831.6432__5.48	TG(14:0/18:3(6Z,9Z,12Z)/15:0)	220.015	319.182	837.125	553.743	212.984	399.615	343.85	551.51	0	460.625	583.778	169.797	418.567	178.498	148.242	206.654	159.141	446.54	36.8629	40.9249	40.4636	119.342
945.6951__10.53	TG(20:5(5Z,8Z,11Z,14Z,17Z)/18:2(9Z,12Z)/20:5(5Z,8Z,11Z,14Z,17Z))	0	0	0	0	11.1707	0	2.8895	0	0	0	0	0	0	0	0	4.91005	0	25.5125	0	55.6981	0	0
619.4912__5.11	TG(8:0/13:0/12:0)	35.9258	66.15	49.5991	76.2447	257.251	211.97	441.4	374.604	200.223	205.814	168.199	3.84155	35.9757	21.4938	80.8849	45.95	271.701	68.4548	19.4195	124.73	60.1813	50.0059
471.3698__17.5	TG(8:0/8:0/8:0)	26.6928	9.70216	36.7316	8.44621	11.0393	7.07265	52.9984	40.4108	63.9454	45.9807	227.978	3.42659	19.5631	5.55624	8.31507	37.6429	58.4004	81.3805	18.2453	29.2754	2.04643	126.374
563.4289__19	TG(8:0/8:0/a-13:0)[rac]	0	0	0.358459	0.95871	7.1651	0	6.81982	2.76712	9.30343	11.4487	49.3373	0	0	0.176239	10.8805	3.26889	1.12234	5.13382	25.8207	6.14224	0.483398	33.6542
467.2387__3.88	Thesinine 4'-O-glucoside	4880.3	5854.23	11341.7	2136.26	6.59216	3.78461	6439.9	0.0850623	6670.27	0.201913	2901.25	1491.93	1551.73	4662.95	7580.07	1086.88	2559.65	18623.4	1029.1	291.662	925.086	4995.68
266.1215__9.1	Thiamine	1.27396	19.2142	1.39972	2.66096	0.239685	15.2202	0	0	9.08969	0	0	4.90485	1.54506	1.4483	0	6.74839	0	0.286041	2.79916	17.1012	26.3808	0
289.0763__6.27	Thiodiglycol	713.689	811.882	949.367	582.493	48.0492	2292.16	499.441	1029.18	2507.61	96.7981	1109.59	838.836	2793.83	1162.86	972.39	317.321	739.163	1418.29	201.645	651.421	496.425	1571.21
571.3543__10.75	Thonzylamine	61.7813	100.864	49.3284	116.343	0	150.701	146.582	118.751	174.711	0	150.057	133.398	108.758	82.224	92.9728	0	138.41	71.507	0	61.8605	135.252	217.716
383.142__5.83	Thyrotropin releasing hormone	1341.87	2468.26	1712.64	645.621	268.564	1182.56	686.323	1291.3	4154.44	316.759	857.287	977.111	1149.12	1236.17	494.72	346.028	684.511	2662.46	974.339	1591.11	1983.44	3332.18
495.1303__5.3	Tinidazole	7.41974	14.6936	3.13599	3.0773	1.48824	29.9272	0	96.7632	207.186	140.942	154.345	4.62187	0	11.624	38.0979	18.8878	55.8586	47.7679	10.0809	13.8494	12.5803	0.140978
596.2682__13.14	TOG10	0	3.8353	19.6244	9.68767	21.302	6.81871	14.4864	17.8211	8.89253	21.4574	32.2168	17.9389	14.0274	2.20288	15.6812	21.9755	16.0978	21.6409	7.15727	3.80754	10.6835	0.366608
163.1133__7.42	trans-Jasmone	1127.25	2028.94	3396.54	1043.59	1300.27	1630.09	1070.14	1925.21	4171.89	373.449	1483.93	1481.33	2515.89	1882.19	1506.02	440.475	1266.43	2646.19	1107.67	1886.48	1480.41	7137.65
236.1109__8.97	Triacetin	2.05179	20.6206	15.7451	7.03736	1.35455	30.7657	7.4889	2.91319	79.8998	0	7.02529	8.75799	18.4092	7.71975	9.05727	6.09283	29.2048	59.3981	21.3801	47.3929	26.609	81.8847
417.1692__4.03	Triamcinolone	9.84567	60.1569	102.636	23.221	0	0	9.61484	0	15.4231	0	15.023	20.1161	12.3379	42.5671	44.5593	10.1733	12.9112	49.882	2.99507	1.94773	11.2875	91.3449
270.2082__8.62	Tridecanoylglycine	0	0.0662814	0	1.33844	0	0	0	0.0287372	0	0.0197345	0	0	0	0	0	0	0	0	0	0	0	0
188.0685__10.25	Triethanolamine	0	0	0	0	0	0.00153692	0	0	0	0	0	0	0	0	0	0	0	0	0.00661663	0	0	0
112.9854__6.05	Trifluoroacetic acid	67.8518	112.059	5.1554	58.6748	520.602	231.809	124.427	139.221	3.01581	4.96506	81.6875	132.164	149.006	104.121	197.836	34.7875	129.751	3.42324	103.544	162.582	89.0714	0.289716
380.0576__5.14	Triglochinin	1214.13	2690.36	2283.94	4286.93	298.071	1410.95	215.415	2243.12	3883.11	3417.41	2639.22	4249.79	361.33	2011.82	1666.17	713.114	1901.03	3368.54	3625.33	3905.11	4452.51	722.364
465.3568__14.04	Trihydroxycoprostanoic acid	96.7893	45.9634	181.734	136.75	12.7033	8.20879	156.009	201.406	291.259	181.691	305.38	440.06	53.2418	53.3769	77.0948	50.1772	169.156	430.494	38.7342	79.7797	79.438	94.6971
639.2885__13.47	Trimethoprim	0	50.17	4.00439	1.59302	11.6001	19.1981	24.4758	2.62155	0	5.92532	5.41214	6.74051	14.8139	9.60242	0	51.1686	0	32.4782	3.65488	2.3396	0.0105695	1.55245
342.2652__12.48	Trimethyl-2-propenylpyrazine	9.81396	1.61479	6.53082	6.20654	0	0.104553	1.77002	4.16486	5.65416	4.31305	22.5247	14.5877	1.19547	0.460266	0	0.324173	5.49768	9.15366	1.27373	3.02132	2.80502	7.78665
511.4761__19.9	Trimethyltridecanoic acid	0	0	0	0	0	0	0	0	0	0	0	0	1.65837	0	0	0	0	0	0	0	0	5.43286
561.0231__1.19	Trisjuglone	101.559	114.591	99.2439	90.6477	0.263505	99.4075	98.4802	0	103.903	186.058	201.523	0.168001	77.4359	155.366	1.12978	0.939423	132.026	101.418	53.7317	64.9032	97.2223	0
242.0691__8	Tryptophanamide	40.9287	27.5732	29.8191	38.2099	0	47.0612	62.082	53.0605	80.9683	1.82373	54.6946	48.1977	30.2895	39.7878	35.6398	10.3883	37.5422	33.8038	3.89407	43.7482	50.8555	73.1112
476.1537__7.57	Tryptophol [xylosyl-(1->6)-glucoside]	85.0302	21.0364	49.044	16.7114	1.40822	11.5532	23.0453	33.229	14.1932	16.2221	11.1687	18.0785	29.7845	3.23704	19.2676	0.295898	37.5703	31.368	14.8869	17.1694	9.86988	20.5068
374.1487__6.59	Tryptophyl-Phenylalanine	0	0	5.18476	5.16836	0	17.9018	29.5014	38.9745	20.0322	26.9954	34.4516	1.23992	0.000301215	0	21.7923	2.33269	41.434	26.2108	0	3.32834	0.000468214	0.15858
392.2669__15.08	Tsangane L 3-glucoside	32.9897	9.39634	20.8939	26.5735	3.31798	87.4597	66.2284	15.5967	94.7243	75.6079	69.1045	8.79402	7.95479	13.6324	12.8353	150.845	154.451	214.544	242.282	347.892	97.4778	12.1307
262.0141__3.52	Tyramine-O-sulfate	31.3962	12.1672	30.9415	0	20.7647	39.0902	57.0739	0	55.9822	54.5671	0	26.8777	23.6041	31.1223	34.9702	0	9.5491	8.44184	0	35.1506	28.775	11.3184
435.045__1.28	Tyrosol 4-sulfate	169.627	378.839	0.105109	19.2332	5.16239	358.521	219.177	410.459	42.1442	511.866	229.511	337.267	274.666	1.391	368.695	45.7527	300.75	351.589	283.1	297.84	404.572	40.412
831.2417__5.48	Uroporphyrin IV	240.652	351.381	1015.8	630.755	233.631	446.447	384.76	631.469	0.000719723	513.865	674.999	175.286	471.162	313.555	150.199	228.516	169.049	507.451	36.4014	41.4657	43.828	123.097
464.3141__13.92	Vaccenyl carnitine	149.9	341.733	952.399	705.203	273.373	559.399	802.248	431.35	795.295	568.663	492.89	380.104	297.233	168.405	399.116	251.062	486.678	1040.83	404.957	649.054	377.189	462.806
559.3988__10.76	Valeracetate	52.5231	96.4569	52.5755	143.632	0	272.351	100.108	88.1668	115.147	0	120.811	204.526	144.883	92.1963	69.2703	0	88.5586	40.4417	0	104.482	181.499	230.657
399.1602__4.29	Valganciclovir	74.1973	263.747	564.46	133.903	7.51886	6.39882	53.6063	11.3979	86.2639	5.75382	92.6564	119.241	139.455	95.1672	121.105	52.5623	65.7209	275.759	66.261	11.8015	67.9925	183.478
143.1081__5.78	Valproic acid	4.4924	21.8148	7.82223	7.93952	3.70947	1.22657	14.0697	12.4079	8.31038	2.95823	17.2519	6.70636	7.37304	3.14899	2.37896	1.00603	12.6969	16.3358	0.403851	5.69238	5.7708	16.9131
338.1813__6.11	Valproic acid glucuronide	3.95915	15.3908	8.57231	24.1696	1284.59	165.019	2.33858	0	4.25563	0.0208567	2.74267	27.2028	38.2522	832.462	1.47888	6.15684	0.159525	0.974662	481.108	2511.44	2.7268	3.73691
211.0621__9.54	Valtrate	0	0	41.1599	42.9204	0	17.9418	14.6667	11.7281	9.54611	26.2522	16.8656	19.2321	17.6029	46.2573	7.08403	22.6559	17.5882	27.1863	24.9445	106.092	14.8869	8.79483
325.1135__1.28	Valyl-Tyrosine	128.23	192.282	162.882	74.0399	2.93294	223.563	125.369	33.9694	19.7663	328.134	17.3353	138.121	111.613	193.989	150.641	2.34275	101.748	227.098	59.5193	190.117	311.647	42.4419
315.1103__5.71	Vanilloloside	76.9115	61.6583	58.3141	118.78	224.26	649.832	16.471	85.5626	68.6055	83.7584	79.5155	48.5953	394.602	583.412	34.1942	1.78033	73.6953	86.1692	2459.14	2137.97	151.219	1007.95
369.1549__5.49	Vanylglycol	92.7133	223.445	81.8658	40.3008	34.1979	180.693	106.403	150.936	537.701	13.4376	180.791	81.4098	318.061	139.871	144.531	11.9486	64.1131	259.945	4.70683	73.6293	56.5566	388.802
437.3266__13.45	Varanic acid	198.795	119.04	260.024	233.971	39.8661	8.83517	148.068	279.773	336.108	189.014	502.739	621.614	154.183	52.8933	89.2562	130.4	279.442	769.742	53.0213	71.3466	144.748	114.007
500.3184__7.97	VD 2716	166.208	248.909	273.96	125.081	279.919	54.8492	571.417	181.856	427.805	136.798	339.707	1212.82	133.932	938.878	230.401	66.1472	91.7276	1192.59	67.0363	62.4537	43.8506	299.969
291.2073__4.91	Verapamil metabolite D-617	6.79776	63.5512	151.926	19.8503	0	0	17.1257	0	2.41304	0	23.1116	12.1494	6.69245	8.78053	45.4676	20.3424	24.0988	37.679	51.1469	1.43448	24.1858	16.7139
416.1576__6.58	Vesnarinone	4451.97	3755.72	6413.18	4439.43	420.638	1519.08	3750.17	4679.24	5789.23	3359.03	4419.65	3625.02	3527.89	3540.31	2886.99	1515.51	3633.35	6747.79	2960.89	3454.9	3473.46	7797.73
538.3016__13.71	Withaperuvin D	0	0	0	3.06216	0	0	1.07626	17.6247	11.0589	6.69354	21.2803	0	0	2.54382	10.0416	0	7.35327	31.4055	0	2.54993	1.25861	75.6144
283.0686__10.41	Xanthosine	5.20081	8.08122	1.19292	0.433899	61.7186	6.11769	47.3091	5.93029	2.79511	7.58631	0	1.308	17.2625	1.67663	7.68453	248.526	12.2397	34.5193	2.94677	4.0029	29.9203	11.7971
157.0875__7.99	xi-3-Methyl-3-cyclohexen-1-ol	93.0539	104.721	48.9577	86.188	0	62.7722	117.989	123.326	155.205	1.19646	113.753	100.804	115.141	96.6291	89.487	14.076	110.584	84.8717	4.96225	84.6021	99.9308	180.392
144.1015__8.04	xi-4-Hydroxy-4-methyl-2-cyclohexen-1-one	0.381532	1.03222	1.53214	3.53248	1.6e-05	0.370686	0.560185	1.13722	3.74147	0.061627	2.16465	0.457829	4.9559	1.30337	0.283223	0.0795988	0.864219	1.47642	0.0437409	0.624478	3.4111	5.44725
329.174__6.18	Yucalexin P8	17.4784	2.90009	100.806	13.6544	162.019	9.03843	2.84716	3.56314	3.43822	0.905885	3.56723	4.29998	17.2223	1.19737	1.46031	46.1636	5.96614	27.8765	25.6159	0.175205	0.127362	139.644
